# Supplementary material for: Microscopic and Molecular Characterization of the Prehaustorial Resistance against Wheat Leaf Rust (Puccinia triticina) in Einkorn (Triticum monococcum)
Source: Front Plant Sci. 2016 Nov 9;7:1668. doi: 10.3389/fpls.2016.01668 (PMC5101855; doi:10.3389/fpls.2016.01668)
Supplement: Supplementary file 5 [file Table_1.XLSX]

## Sheet: Table S1
Table S1: Tags which could be identified by MACE within different time segments in the non inoculated and inoculated variants of accession PI27260 and 36554. Out of the entire number of tags per million (tpm) differentially expressed tags after inoculation (p<0.05, factor >2) which are associated to GO-terms are shown. Finally the number of tags which were present in both genotypes and showed sig…
	PI272560				36554
	Entire tags		Tags differentially expressed		Entire tags		Tags differentially expressed
Time segment	Non inoculated	Inoculated	Tags differentially expressed	Hit to Go terms	Non inoculated	Inoculated	Tags differentially expressed	Hit to Go terms	Tags present in both accessions	Significantly differentially expressed tags between accessions
0-8 hai	97548	98216	3719	674	140741	107459	3462	603	48	42
8-16 hai	79991	82640	4522	975	86642	85910	7128	1430	247	151
16-24 hai	88799	67834	5979	1259	62196	87839	4882	971	168	118
Sum	515028		14220	2908	570787		15472	3004	463	311
