# Supplementary material for: Microscopic and Molecular Characterization of the Prehaustorial Resistance against Wheat Leaf Rust (Puccinia triticina) in Einkorn (Triticum monococcum)
Source: Front Plant Sci. 2016 Nov 9;7:1668. doi: 10.3389/fpls.2016.01668 (PMC5101855; doi:10.3389/fpls.2016.01668)
Supplement: Supplementary file 6 [file Table_2.XLSX]

## Sheet: Table S3
Table S2: Differentially expressed genes 0 to 8, 8 to 16 and 16 to 24 hai identified by the GenXpro and annotated using an XBlast using the Blast2Go platform. All hits which could be identified as differentially expressed between the inoculated and non inoculated variant of a genotype and which were also differentially expressed in the inoculated variant between genotypes and furthermore which co…
Results of MACE and additional Blast to the NCBI database or to other public databases										Results of XBlast and the search for Gene ontology terms (GO-terms) and GO categories using the Blast2Go platform
Hours after inoculation (hai)	Database ID	E-value nBlast	Sequence description	Database	Tpm Pi272560 inoculated	Tpm 36554 inoculated	P-value	Fold change between inoculated variants	Length of sequences	E-value Xblast	Name of best hit	GOs
0-8 hai	TC414793	3.11431e-174	gi|151420339|dbj|AK251691.1|cDNA clone: FLbaf129j16 (Hordeum vulgare subsp. vulgare)	NCBI	0	1.09727	1.43e-05	-4.45584	500	1.70538e-36	gi|224085527|ref|XP_002307607.1|hypothetical protein POPTR_0005s23570g (Populus trichocarpa)	GO:0016021,GO:0016020,GO:0009826,GO:0009742
0-8 hai	TC274970	0	gi|310942465|dbj|AB581577.1|TaMlo6 mRNA for seven trans-membrane protein (Triticum aestivum )	NCBI	0	0.731512	0.000601799	-3.87088	500	8.64082e-31	gi|310942466|dbj|BAJ24150.1|seven trans-membrane protein (Triticum aestivum)	GO:0009607,GO:0006952,GO:0016021,GO:0016020,GO:0005516
0-8 hai	TC446467	0.16	UniRef100_Q6ZDL1 Cluster: Oxygen evolving complex protein-like (Oryza sativa subsp. japonica)	Poaceae	7.53271	98.2664	2.31e-300	-3.70546	419	2.22265e-15	gi|326489825|dbj|BAJ93986.1|predicted protein (Hordeum vulgare subsp. vulgare)	GO:0009523,GO:0009654,GO:0005509,GO:0019898,GO:0015979
0-8 hai	TC444824	0	gi|6498121|dbj|D88273.2|naat-A mRNA for nicotianamine aminotransferase A (Hordeum vulgare subsp. vulgare)	NCBI	0.0703992	0.487675	0.0377624	-2.79229	500	3.72845e-60	gi|325530211|sp|Q9ST02.2|NAATA_HORVURecName: Full=Nicotianamine aminotransferase A; AltName: Full=Nicotianamine aminotransferase III; Short=NAAT-III	GO:0009058,GO:0006520,GO:0016740,GO:0003824,GO:0033855,GO:0030170,GO:0008483
0-8 hai	comp9015_c0_seq1	3e-15	tr|F2DUW2|F2DUW2_HORVD Predicted protein (Hordeum vulgare var. distichum)	Trinity_noHit_Assembly_uniprot_viridiplantae_fungi	1.12639	4.32811	5.57e-08	-1.94204	395	3.52961e-17	gi|326489354|dbj|BAK01660.1|predicted protein (Hordeum vulgare subsp. vulgare)	GO:0003735,GO:0006412,GO:0005840,GO:0005622
0-8 hai	comp6634_c0_seq1	5e-31	tr|Q6VTH8|Q6VTH8_WHEAT Resistance-related receptor-like kinase (Triticum aestivum)	Trinity_noHit_Assembly_uniprot_viridiplantae_fungi	0.703992	2.31645	0.000286579	-1.71829	517	1.92923e-24	gi|116008311|gb|AAQ82627.2|resistance-related receptor-like kinase (Triticum aestivum)	GO:0016301,GO:0005524,GO:0004672,GO:0016310,GO:0006468,GO:0016772,GO:0004674
0-8 hai	comp12172_c0_seq1	1.6e-59	gi|721649746|ref|XM_003566058.2|PREDICTED: calcium-dependent protein kinase 2 (LOC100830001, Brachypodium distachyon)	NCBI	1.12639	2.68221	0.00196325	-1.25172	229	1.77306e-20	gi|115464593|ref|NP_001055896.1|Os05g0490000 (Oryza sativa Japonica Group)	GO:0003674,GO:0005829
0-8 hai	TC258438	0.27	UniRef100_Q8S6H0 Cluster: Maturase K (Oryza sativa subsp. japonica)	HVGI.032411	6.82872	15.8494	1e-13	-1.21474	500	4.1424e-75	gi|118430369|ref|YP_874634.1|maturase K (Hordeum vulgare subsp. vulgare)	GO:0009536,GO:0003723,GO:0009507,GO:0008033,GO:0008380,GO:0006397
0-8 hai	TC442857	0.42	UniRef100_Q10MN9 Cluster: Exonuclease family protein, expressed (Oryza sativa subsp. japonica)	Poaceae	0.84479	1.76782	0.0282146	-1.06531	500	2.79167e-63	gi|326522268|dbj|BAK07596.1|predicted protein (Hordeum vulgare subsp. vulgare)	GO:0003676,GO:0004527
0-8 hai	TC411172	0.71	UniRef100_Q9LHI0 Cluster: Arabidopsis thaliana genomic DNA, chromosome 3, P1 clone: MQC3 (Arabidopsis thaliana)	Poaceae	0.985588	2.01166	0.0224821	-1.02933	500	2.20985e-33	gi|326494890|dbj|BAJ85540.1|predicted protein (Hordeum vulgare subsp. vulgare)	GO:0009853,GO:0005747,GO:0009060,GO:0016020,GO:0051788,GO:0006096,GO:0003824,GO:0006511,GO:0046686,GO:0080129
0-8 hai	comp5108_c0_seq1	2e-17	tr|F2D877|F2D877_HORVD Predicted protein (Hordeum vulgare var. distichum)	Trinity_noHit_Assembly_uniprot_viridiplantae_fungi	4.50555	8.35143	2.88e-05	-0.890321	365	5.78219e-05	gi|115436744|ref|NP_001043125.1|Os01g0498300 (Oryza sativa Japonica Group)	GO:0016757
0-8 hai	TC449518	0.24	UniRef100_A2Z2J6 Cluster: Zinc finger A20 and AN1 domain-containing stress-associated protein 1; (Oryza sativa subsp. indica)	Poaceae	2.25277	4.14523	0.00369192	-0.879752	500	4.43132e-11	gi|115479855|ref|NP_001063521.1|Os09g0486500 (Oryza sativa Japonica Group)	GO:0046872,GO:0006950,GO:0008270,GO:0003677
0-8 hai	comp7197_c0_seq1	2e-13	tr|B6T7B1|B6T7B1_MAIZE Peroxidase 54 (Zea mays)	Trinity_noHit_Assembly_uniprot_viridiplantae_fungi	9.7151	5.5473	2,68E-05	0.8084	443	5.57e-16	gi|357122848|ref|XP_003563126.1|PREDICTED: peroxidase 54-like (Brachypodium distachyon)	GO:0046872,GO:0055114,GO:0020037,GO:0016491,GO:0006979,GO:0004601
0-8 hai	comp14739_c0_seq1	2e-19	tr|E3L5R5|E3L5R5_PUCGT Putative uncharacterized protein OS=(Puccinia graminis f. sp. tritici (strain CRL 75-36-700-3 / race SCCL))	Trinity_noHit_Assembly_uniprot_viridiplantae_fungi	5.70233	2.31645	2.04e-06	1.29963	367	3.64255e-22	gi|403177874|ref|XP_003336309.2|hypothetical protein PGTG_17917 (Puccinia graminis f. sp. tritici CRL 75-36-700-3)	GO:0046872,GO:0055114,GO:0016491,GO:0008270
0-8 hai	comp4764_c0_seq3	9e-26	tr|C6ETB1|C6ETB1_WHEAT Class III peroxidase Prx113 (Triticum aestivum)	Trinity_noHit_Assembly_uniprot_viridiplantae_fungi	2.60477	0.91439	0.00033973	1.5103	276	5.25e-17	gi|326523481|dbj|BAJ92911.1|predicted protein (Hordeum vulgare subsp. vulgare)	GO:0046872,GO:0055114,GO:0020037,GO:0016491,GO:0006979,GO:0004601
0-8 hai	TC452276	0.9	UniRef100_Q7M1K2 Cluster: Beta-glucanase (Hordeum vulgare)	Poaceae	18.3742	6.40073	5.76e-22	1.52138	500	9.44e-66	gi|300681514|emb|CBH32608.1|glucan endo-1,3-beta-glucosidase GII precursor,putative, expressed (Triticum aestivum)	GO:0004553,GO:0016787,GO:0008152,GO:0005975,GO:0016798,GO:0003824
0-8 hai	TC399239	0.8	UniRef100_Q0DQK8 Cluster: Os03g0584400 protein (Oryza sativa)	Poaceae	0.985588	0.121919	0.000867575	3.01507	500	3.14462e-64	gi|326526277|dbj|BAJ97155.1|predicted protein (Hordeum vulgare subsp. vulgare)	GO:0005524,GO:0000166,GO:0017111
0-8 hai	TC389178	0.31	UniRef100_A7KMR7 Cluster: Rds1p-like protein (Melampsora medusae f. sp. deltoidis)	Poaceae	19.6414	5.36442	6.97e-31	1.8724	500	1.06393e-53	gi|331223996|ref|XP_003324670.1|hypothetical protein PGTG_06207 (Puccinia graminis f. sp. tritici CRL 75-36-700-3)	GO:0055114,GO:0016491,GO:0046914
0-8 hai	TC370278	0	UniRef100_Q9XEN5 Cluster: Beta-1,3-glucanase (Triticum aestivum)	Poaceae	0.703992	0.182878	0.0300444	1.94468	500	1.68428e-70	gi|4741846|gb|AAD28732.1|AF112965_1beta-1,3-glucanase precursor (Triticum aestivum)	GO:0004553,GO:0016787,GO:0008152,GO:0005975,GO:0016798,GO:0003824
0-8 hai	TC429840		no hit	Poaceae	3.30876	0.731512	1.96e-07	2.17734	500	1.30162e-33	gi|218199729|gb|EEC82156.1|hypothetical protein OsI_26223 (Oryza sativa Indica Group)	GO:0046872,GO:0055114,GO:0016705,GO:0020037,GO:0016491,GO:0009055,GO:0005506,GO:0004497
0-8 hai	TC368637	0	UniRef100_Q6PLQ9 Cluster: Polyphenol oxidase (Triticum aestivum)	Poaceae	0.563193	0.121919	0.0374311	2.20771	500	8.4347e-47	gi|46946550|gb|AAT06525.1|polyphenol oxidase, partial (Triticum aestivum)	GO:0046872,GO:0055114,GO:0004097,GO:0016491,GO:0008152
0-8 hai	comp16400_c0_seq1	2e-10	tr|A2WX86|A2WX86_ORYSI Putative uncharacterized protein (Oryza sativa subsp. indica)	Trinity_noHit_Assembly_uniprot_viridiplantae_fungi	5.35034	1.03631	2.72e-12	2.36818	516	2.38074e-05	gi|357131335|ref|XP_003567294.1|PREDICTED: NAC domain-containing protein 90-like (Brachypodium distachyon)	GO:0006355,GO:0003677
0-8 hai	TC243866	0	UniRef100_Q8H1V4 Cluster: Hypersensitive-induced reaction protein 3 (Hordeum vulgare subsp. vulgare)	HVGI.032411	6.68792	1.09727	1,24E-16	2.6076	500	1.8e-19	gi|208293677|gb|ACI25443.1|hypersensitive induced response protein 3 (Triticum aestivum)	GO:0016020
0-8 hai	TC397596	0	TaMlo2 mRNA for seven trans-membrane protein (Triticum aestivum)	Poaceae	18.7262	2.98701	2.6483	2.64828	500	9.16e-47	gi|310942462|dbj|BAJ24148.1|seven trans-membrane protein (Triticum aestivum)	GO:0009607,GO:0006952,GO:0016021,GO:0016020,GO:0005516
0-8 hai	comp3667_c0_seq1	1e-20	tr|B5TQZ1|B5TQZ1_WHEAT Truncated hemoglobin Hb2b (Triticum aestivum)	Trinity_noHit_Assembly_uniprot_viridiplantae_fungi	41.4651	6.27881	7.69e-100	2.72333	1114	7.99115e-23	gi|198385788|gb|ACH86230.1|truncated hemoglobin Hb2b (Triticum aestivum)	GO:0020037,GO:0019825,GO:0015671,GO:0005506
0-8 hai	comp20987_c0_seq1	9e-05	tr|Q33AH2|Q33AH2_ORYSJ Calcium binding EGF domain containing protein, expressed (Oryza sativa subsp. japonica)	Trinity_noHit_Assembly_uniprot_viridiplantae_fungi	1.68958	0.243837	2.08e-05	2.79267	362	2.57882e-05	gi|357119508|ref|XP_003561481.1|PREDICTED: wall-associated receptor kinase-like 17-like (Brachypodium distachyon)	GO:0005524,GO:0004672,GO:0030247,GO:0005509,GO:0000166,GO:0006468,GO:0016772,GO:0004674
0-8 hai	DR909844	0.21	Pectinesterase-like protein (Brassica rapa)	all_TIGR_DFCI_PLANT	0.351996	0	0.0199766	2.81556	443	1.02891e-35	gi|297851344|ref|XP_002893553.1|hypothetical protein ARALYDRAFT_473130 (Arabidopsis lyrata subsp. lyrata)	GO:0006625,GO:0016558,GO:0006635,GO:0005053,GO:0080008
0-8 hai	TC378627	0	UniRef100_Q5I3F7 Cluster: Peroxidase 1 (Triticum monococcum)	Poaceae	18.303	2.621	2.11e-46	2.8038	500	6.74e-30	gi|21829|emb|CAA39486.1|peroxidase (Triticum aestivum)	GO:0046872,GO:0055114,GO:0020037,GO:0016491,GO:0006979,GO:0004601
0-8 hai	TC393108	0	UniRef100_Q84QC7 Cluster: Pathogenesis-related protein 10 (Hordeum vulgare)	Poaceae	9.92628	1.40206	4,80E-26	2.82367	500	4.11e-33	gi|326503958|dbj|BAK02765.1|predicted protein (Hordeum vulgare subsp. vulgare)	GO:0009607,GO:0006952
0-8 hai	DR740290	9.54124e-174	gi|568826568|ref|XM_006467581.1|PREDICTED: peroxisome biogenesis protein 7-like (LOC102611035; Citrus sinensis)	NCBI	1.40798	0.182878	9.54124e-174	2.94468	500	5.58413e-11	gi|326495940|dbj|BAJ90592.1|predicted protein (Hordeum vulgare subsp. vulgare)	GO:0046872,GO:0030001
0-8 hai	TC383948	9.54332e-105	gi|721692763|ref|XM_003580096.2|PREDICTED: phenylalanine ammonia-lyase (LOC100845653; Brachypodium distachyon)	NCBI	0.422395	0	0.00927053	3.07861	500	8.17025e-52	gi|170793|gb|AAA50849.1|phenylalanine ammonia-lyase, partial (Triticum aestivum)	GO:0008152,GO:0003824,GO:0016829
0-8 hai	TC404620	0	gi|241987209|dbj|AK334466.1|cDNA, clone: WT010_A05, cultivar: Chinese Spring (Triticum aestivum)	NCBI	10.0671	1.09727	1e-29	3.19766	500	3.22741e-79	gi|357132127|ref|XP_003567684.1|PREDICTED: cysteine-rich receptor-like protein kinase 25-like (Brachypodium distachyon)	GO:0005524,GO:0004672,GO:0006468,GO:0016772,GO:0004674
0-8 hai	comp13351_c0_seq1	3e-27	tr|Q8W428|Q8W428_WHEAT Chitinase 2 (Triticum aestivum)	Trinity_noHit_Assembly_uniprot_viridiplantae_fungi	4.85754	0.487675	1,62E-15	3.31615	167	5.11e-30	gi|18146827|dbj|BAB82472.1|chitinase 2 (Triticum aestivum)	GO:0006032,GO:0008061,GO:0005975,GO:0004568,GO:0016998
0-8 hai	NP9351208	0	GB|AB244637.1|BAE96089.1 Endo-beta-1,3-glucanase (Triticum aestivum)	Poaceae	0.563193	0	0.0019965	3.49363	500	1.47527e-77	gi|109150348|dbj|BAE96089.1|endo-beta-1,3-glucanase (Triticum aestivum)	GO:0004553,GO:0016787,GO:0008152,GO:0005975,GO:0016798,GO:0003824,GO:0042973
0-8 hai	TC371400		no hit	Poaceae	0.774391	0.0609593	0.00148277	3.66714	500	9.96271e-28	gi|326501068|dbj|BAJ98765.1|predicted protein (Hordeum vulgare subsp. vulgare)	GO:0043086,GO:0004857,GO:0030599
0-8 hai	comp1098_c0_seq1	4e-20	tr|D2CVR3|D2CVR3_HORVD Chitinase (Hordeum vulgare var. distichum)	Trinity_noHit_Assembly_uniprot_viridiplantae_fungi	269.77	14.8131	0	4.18678	271	4.52e-21	gi|326493550|dbj|BAJ85236.1|predicted protein (Hordeum vulgare subsp. vulgare)	GO:0006032,GO:0005975,GO:0004568,GO:0016998
0-8 hai	comp1934_c0_seq1	1e-23	tr|Q1ERF7|Q1ERF7_WHEAT Endo-beta-1,3-glucanase (Triticum aestivum)	Trinity_noHit_Assembly_uniprot_viridiplantae_fungi	153.752	8.65622	0	4.15073	377	2.46e-25	gi|109150358|dbj|BAE96094.1|endo-beta-1,3-glucanase (Triticum aestivum)	GO:0004553,GO:0016787,GO:0008152,GO:0005975,GO:0016798,GO:0003824,GO:0042973
0-8 hai	TC423208	0.53	UniRef100_A7QU48 Cluster: Chromosome chr2 scaffold_176, whole genome shotgun sequence (Vitis vinifera)	Poaceae	2.81597	0.121919	1.16e-11	4.52964	500	4.14063e-67	gi|326531910|dbj|BAK01331.1|predicted protein (Hordeum vulgare subsp. vulgare)	GO:0003735,GO:0009535,GO:0006412,GO:0009579,GO:0010027,GO:0042254,GO:0005840,GO:0019843
0-8 hai	comp1268_c0_seq1	7e-32	tr|Q9SQG3|Q9SQG3_WHEAT PR-4 (Fragment) (Triticum aestivum)	Trinity_noHit_Assembly_uniprot_viridiplantae_fungi	294.198	12.4357	0	4.56423	405	4.03e-36	gi|34925032|sp|O64393.1|WHW2_WHEATRecName: Full=Wheatwin-2; AltName: Full=Pathogenesis-related protein 4b; Flags: Precursor	GO:0009607,GO:0006952,GO:0031640,GO:0050832,GO:0009626,GO:0042742
0-8 hai	comp2464_c0_seq1	7e-45	tr|Q9XEN7|Q9XEN7_WHEAT Beta-1,3-glucanase (Triticum aestivum)	Trinity_noHit_Assembly_uniprot_viridiplantae_fungi	134.814	5.60826	0	4.58727	678	2.98e-41	gi|4741850|gb|AAD28734.1|AF112967_1beta-1,3-glucanase precursor (Triticum aestivum)	GO:0004553,GO:0016787,GO:0008152,GO:0005975,GO:0016798,GO:0003824
0-8 hai	TC388092	0	UniRef100_Q5I3F2 Cluster: Peroxidase 6 (Triticum monococcum)	Poaceae	3.30876	0.121919	7.22e-14	4.7623	500	1.60439e-39	gi|57635157|gb|AAW52720.1|peroxidase 6 (Triticum monococcum)	GO:0046872,GO:0055114,GO:0020037,GO:0016491,GO:0006979,GO:0004601
0-8 hai	comp29354_c0_seq1	1e-19	tr|B8AIZ9|B8AIZ9_ORYSI Putative uncharacterized protein (Oryza sativa subsp. indica)	Trinity_noHit_Assembly_uniprot_viridiplantae_fungi	4.08315	0.0609593	1.39e-18	6.06569	356	5.72237e-24	gi|218190886|gb|EEC73313.1|hypothetical protein OsI_07499 (Oryza sativa Indica Group)	GO:0016023,GO:0016020
8-16 hai	comp365_c0_seq1	3e-44	tr|F2E570|F2E570_HORVD Predicted protein (Hordeum vulgare var. distichum)	Trinity_noHit_Assembly_uniprot_viridiplantae_fungi	2.87681	77.5519	4.01e-300	-4.75262	755	3.82e-48	gi|326501406|dbj|BAK02492.1|predicted protein (Hordeum vulgare subsp. vulgare)	GO:0016787,GO:0008152,GO:0005975,GO:0016798,GO:0005576,GO:0004650
8-16 hai	TC449762	0.18	UniRef100_P20858 Cluster: ATP synthase subunit beta (Triticum aestivum)	Poaceae	0.0669027	0.933698	0.000376222	-3.80282	500	9.07e-55	gi|14017579|ref|NP_114266.1|ATP synthase CF1 beta subunit (Triticum aestivum)	GO:0042777,GO:0015986,GO:0009507,GO:0016787,GO:0009536,GO:0009535,GO:0033178,GO:0005524,GO:0016020,GO:0046933,GO:0046034,GO:0009579,GO:0045261,GO:0015992,GO:0015991,GO:0006754,GO:0000166,GO:0017111,GO:0016820,GO:0006811,GO:0006810,GO:0042777,GO:0015986,GO:0009507,GO:0016787,GO:0009536,GO:0009535,GO:0033178,GO:0005524,GO:0016020,GO:0046933,GO:0046034,GO:0009579,GO:0045261,GO:0015992,GO:0015991,GO:…
8-16 hai	TC397614	0.57	UniRef100_A7PU01 Cluster: Chromosome chr7 scaffold_31, whole genome shotgun sequence (Vitis vinifera)	Poaceae	0	0.604157	0.00150476	-3.59492	500	8.78e-53	gi|115488884|ref|NP_001066929.1|Os12g0534100 (Oryza sativa Japonica Group)	GO:0009536,GO:0003674,GO:0008150
8-16 hai	TC431927	0	gi|56409853|emb|AJ867398.1|mRNA for glycosyltransferase (a3a gene, Triticum aestivum )	NCBI	0	0.604157	0.00150476	-3.59492	500	5.36e-79	gi|383100764|emb|CCG47995.1|glycosyltransferase, HGA-like,putative,expressed (Triticum aestivum)	GO:0016740,GO:0016757
8-16 hai	comp586_c0_seq1	6e-17	tr|O82688|O82688_HORVU Amino acid selective channel protein (Hordeum vulgare)	Trinity_noHit_Assembly_uniprot_viridiplantae_fungi	2.94372	33.3934	2.43e-105	-3.50385	400	4.36e-18	gi|3758827|emb|CAA09867.1|amino acid selective channel protein (Hordeum vulgare subsp. vulgare)	GO:0016021,GO:0016020
8-16 hai	TC277483	0.82	UniRef100_Q75K33 Cluster: Expressed protein (Oryza sativa japonica)	HVGI.032411	0	0.549234	0.00274009	-3.45742	500	2.04e-116	gi|326490477|dbj|BAJ84902.1|predicted protein (Hordeum vulgare subsp. vulgare)	GO:0009535,GO:0000166
8-16 hai	NP9351399	0	Gibberellin 3-oxidase 2-1;2-oxoglutarate-dependent dioxygenase; TaGA3ox2-1; involved in gibberellin (GA) biosynthesis (Triticum aestivum)	Poaceae	0.0669027	0.659081	0.00566955	-3.30032	500	7.14e-39	gi|85540947|sp|Q3I410.1|G3O22_WHEATRecName: Full=Gibberellin 3-beta-dioxygenase 2-2; AltName: Full=Gibberellin 3 beta-hydroxylase 2-2; AltName: Full=Gibberellin 3-oxidase 2-2	GO:0046872,GO:0016707,GO:0055114,GO:0016706,GO:0016491,GO:0016702
8-16 hai	CA675333	0	UniRef100_Q32439 Cluster: ORF44 (Hordeum vulgare)	Poaceae	0.133805	1.04354	0.000655994	-2.96329	476	0.000518	gi|11607|emb|CAA36977.1|unnamed protein product (Hordeum vulgare)	GO:0009536,GO:0009507
8-16 hai	TC406569	0	UniRef100_Q67G15 Cluster: Adenine phosphoribosyltransferase (Triticum aestivum)	Poaceae	0	0.384464	0.0165446	-2.94285	500	1.05e-49	gi|326499163|dbj|BAK06072.1|predicted protein (Hordeum vulgare subsp. vulgare)	GO:0003999,GO:0009116,GO:0005737,GO:0016740,GO:0006168
8-16 hai	comp10115_c0_seq1	1e-11	tr|F2DPN2|F2DPN2_HORVD Predicted protein (Hordeum vulgare var. distichum)	Trinity_noHit_Assembly_uniprot_viridiplantae_fungi	1.40496	8.4582	4.72e-21	-2.58983	485	2.58e-12	gi|326512932|dbj|BAK03373.1|predicted protein (Hordeum vulgare subsp. vulgare)	GO:0005524,GO:0004672,GO:0030247,GO:0000166,GO:0006468,GO:0016772,GO:0004674
8-16 hai	TC267058	0	ATP synthase epsilon chain (Hordeum vulgare)	HVGI.032411	0.200708	1.15339	0.000930274	-2.52271	415	1.09e-78	gi|14017578|ref|NP_114265.1|ATP synthase CF1 epsilon subunit (Triticum aestivum)	GO:0009535,GO:0015986,GO:0045261,GO:0016020,GO:0006811,GO:0006810,GO:0046933,GO:0046961,GO:0042777,GO:0009579,GO:0005524,GO:0006754,GO:0015992,GO:0009507,GO:0009536
8-16 hai	TC373292	0	Chlorophyll a/b-binding protein WCAB precursor (Triticum aestivum)	Poaceae	0.401416	1.81247	0.000113722	-2.17479	500	8.03e-71	gi|326497177|dbj|BAK02173.1|predicted protein (Hordeum vulgare subsp. vulgare)	GO:0046872,GO:0009507,GO:0016020,GO:0015979,GO:0009765
8-16 hai	comp4764_c0_seq3	9e-26	tr|C6ETB1|C6ETB1_WHEAT Class III peroxidase Prx113 (Triticum aestivum)	Trinity_noHit_Assembly_uniprot_viridiplantae_fungi	6.48956	23.3974	2.54e-37	-1.85015	276	5.25e-17	gi|326523481|dbj|BAJ92911.1|predicted protein (Hordeum vulgare subsp. vulgare)	GO:0046872,GO:0055114,GO:0020037,GO:0016491,GO:0006979,GO:0004601
8-16 hai	TC238462	0	UniRef100_P00828 Cluster: ATP synthase subunit beta (Hordeum vulgare)	HVGI.032411	0.802832	2.85602	1.23e-05	-1.83084	500	2.87e-110	gi|110915634|gb|ABH02605.1|ATP synthase beta subunit (Elymus trachycaulus)	GO:0015986,GO:0009507,GO:0009536,GO:0009535,GO:0033178,GO:0005524,GO:0046933,GO:0009579,GO:0046034,GO:0045261,GO:0015992,GO:0015991,GO:0006754,GO:0000166,GO:0017111,GO:0016820,GO:0006811,GO:0006810
8-16 hai	TC405613	0.46	UniRef100_A9S9R0 Cluster: Predicted protein (Physcomitrella patens subsp. patens)	Poaceae	0.802832	2.80109	1.84e-05	-1.80282	500	2.69e-40	gi|326490283|dbj|BAJ84805.1|predicted protein (Hordeum vulgare subsp. vulgare)	GO:0046872,GO:0030154,GO:0009535,GO:0009965,GO:0009773,GO:0045893,GO:0005506
8-16 hai	TC399616	0	gi|669026884|emb|HG670306.1|chromosome 3B, genomic scaffold, cultivar Chinese Spring (Triticum aestivum)	NCBI	0.334513	1.15339	0.00749126	-1.78575	500	1.55e-19	gi|297723061|ref|NP_001173894.1|Os04g0368000 (Oryza sativa Japonica Group)	GO:0005524,GO:0004672,GO:0030247,GO:0005509,GO:0016023,GO:0006468,GO:0016772,GO:0004674
8-16 hai	TC429211	9.53489e-124	gi|241989745|dbj|AK330286.1|cDNA, clone: SET4_B11, cultivar: Chinese Spring (Triticum aestivum)	NCBI	1.47186	4.83326	4.47e-08	-1.71536	500	5.09e-18	gi|357125248|ref|XP_003564307.1|PREDICTED: GDSL esterase/lipase At5g45910-like isoform 1 (Brachypodium distachyon)	GO:0006629,GO:0016788,GO:0016787
8-16 hai	TC251415	0.6	UniRef100_O24401 Cluster: Chlorophyll a/b-binding protein WCAB precursor (Triticum aestivum)	HVGI.032411	2.07398	6.75558	1.09e-10	-1.70368	500	4.86e-85	gi|1657859|gb|AAB18209.1|chlorophyll a/b-binding protein WCAB precursor (Triticum aestivum)	GO:0046872,GO:0009507,GO:0016020,GO:0015979,GO:0009765
8-16 hai	TC390867	0	UniRef100_Q70EV8 Cluster: Cytochrome P450 (Triticum aestivum)	Poaceae	2.00708	6.20635	2.11e-09	-1.62865	500	1.17e-58	gi|40641242|emb|CAE47491.1|cytochrome P450 (Triticum aestivum)	GO:0046872,GO:0055114,GO:0016705,GO:0020037,GO:0016491,GO:0009055,GO:0005506,GO:0004497
8-16 hai	TC254577	0	gi|326533189|dbj|AK362363.1|mRNA for predicted protein, complete cds, clone: NIASHv2004H23 (Hordeum vulgare subsp. vulgare)	NCBI	1.00354	2.80109	0.000194741	-1.48089	500	2.58e-64	gi|326533190|dbj|BAJ93567.1|predicted protein (Hordeum vulgare subsp. vulgare)	GO:0004553,GO:0016787,GO:0005975,GO:0003824
8-16 hai	TC431876	7.31102e-176	gi|241987541|dbj|AK334798.1|cDNA, clone: WT011_B16, cultivar: Chinese Spring (Triticum aestivum)	NCBI	1.13735	3.13063	9.42e-05	-1.46078	500	3.41e-21	gi|357120285|ref|XP_003561858.1|PREDICTED: probable receptor-like serine/threonine-protein kinase At4g34500-like (Brachypodium distachyon)	GO:0005524,GO:0004672,GO:0006468,GO:0016772,GO:0004674
8-16 hai	TC412563	0	gi|326518635|dbj|AK357132.1|mRNA for predicted protein, complete cds, clone: NIASHv1046L12 (Hordeum vulgare subsp. vulgare)	NCBI	0.869734	2.36171	0.000825768	-1.44118	500	4.89e-59	gi|326526497|dbj|BAJ97265.1|predicted protein (Hordeum vulgare subsp. vulgare)	GO:0016887,GO:0005524,GO:0000166,GO:0016020,GO:0017111,GO:0006200
8-16 hai	comp24962_c0_seq1	5.34821e-72	gi|38174816|emb|AJ495774.1|partial mRNA for putative cytochrome P450 (Hordeum vulgare)	NCBI	2.14088	5.76696	1.55e-07	-1.4296	234	9.04e-11	gi|62632229|gb|AAX89134.1|cytochrome P450 monooxygenase CYP71U4v2 (Hordeum vulgare subsp. vulgare)	GO:0046872,GO:0055114,GO:0016705,GO:0020037,GO:0016491,GO:0009055,GO:0005506,GO:0004497
8-16 hai	comp944_c0_seq3	3e-08	sp|P30111|GSTF2_WHEAT Glutathione S-transferase 2 (Triticum aestivum)	Trinity_noHit_Assembly_uniprot_viridiplantae_fungi	11.9087	31.526	4.23e-34	-1.40453	195	6.9e-08	gi|232200|sp|P30111.1|GSTF2_WHEATRecName: Full=Glutathione S-transferase 2; AltName: Full=GST class-phi	GO:0016740,GO:0004364
8-16 hai	TC412259	0.94	UniRef100_O24401 Cluster: Chlorophyll a/b-binding protein WCAB precursor (Triticum aestivum)	Poaceae	55.5961	146.206	2.78e-150	-1.39495	500	2.13e-83	gi|326497177|dbj|BAK02173.1|predicted protein (Hordeum vulgare subsp. vulgare)	GO:0046872,GO:0009507,GO:0016020,GO:0015979,GO:0009765
8-16 hai	TC452276	0.9	UniRef100_Q7M1K2 Cluster: Beta-glucanase (Hordeum vulgare)	Poaceae	15.3207	39.9842	6.61e-42	-1.38395	500	9.44e-66	gi|300681514|emb|CBH32608.1|glucan endo-1,3-beta-glucosidase GII precursor,putative, expressed (Triticum aestivum)	GO:0004553,GO:0016787,GO:0008152,GO:0005975,GO:0016798,GO:0003824
8-16 hai	TC370398	0	UniRef100_O24401 Cluster: Chlorophyll a/b-binding protein WCAB precursor (Triticum aestivum)	Poaceae	64.0927	166.912	1.02e-168	-1.38086	500	8.62e-87	gi|326499874|dbj|BAJ90772.1|predicted protein (Hordeum vulgare subsp. vulgare)	GO:0046872,GO:0009507,GO:0016020,GO:0015979,GO:0009765
8-16 hai	TC382883	0.85	UniRef100_Q75WV3 Cluster: Trehalose-6-phosphate phosphatase (Oryza sativa subsp. japonica)	Poaceae	0.401416	1.04354	0.0353304	-1.37832	500	1.01e-41	gi|357136889|ref|XP_003570035.1|PREDICTED: trehalose-phosphate phosphatase-like (Brachypodium distachyon)	GO:0005992,GO:0008152,GO:0003824
8-16 hai	TC404949	0.96	UniRef100_P30111 Cluster: Glutathione S-transferase 2 (Triticum aestivum)	Poaceae	35.057	89.635	6.86e-89	-1.35436	500	2.76e-34	gi|232200|sp|P30111.1|GSTF2_WHEATRecName: Full=Glutathione S-transferase 2; AltName: Full=GST class-phi	GO:0016740,GO:0004364
8-16 hai	comp944_c0_seq1	1e-10	sp|P30111|GSTF2_WHEAT Glutathione S-transferase 2 (Triticum aestivum)	Trinity_noHit_Assembly_uniprot_viridiplantae_fungi	14.1165	35.9199	2.22e-36	-1.34741	208	1.77e-09	gi|232200|sp|P30111.1|GSTF2_WHEATRecName: Full=Glutathione S-transferase 2; AltName: Full=GST class-phi	GO:0016740,GO:0004364
8-16 hai	TC383402	0.66	UniRef100_Q9XEN5 Cluster: Beta-1,3-glucanase (Triticum aestivum)	Poaceae	0.735929	1.8674	0.00498733	-1.34339	500	1.34e-66	gi|300681515|emb|CBH32609.1|glucan endo-1,3-beta-glucosidase GII precursor,putative, expressed (Triticum aestivum)	GO:0004553,GO:0016787,GO:0005975,GO:0003824
8-16 hai	TC378627	0	UniRef100_Q5I3F7 Cluster: Peroxidase 1 (Triticum monococcum)	Poaceae	38.4021	92.7107	1.42e-83	-1.27155	500	6.74e-30	gi|21829|emb|CAA39486.1|peroxidase (Triticum aestivum)	GO:0046872,GO:0055114,GO:0020037,GO:0016491,GO:0006979,GO:0004601
8-16 hai	comp14113_c0_seq1	0	gi|341608227|gb|JN381555.1|clone BAC 1991B18 cytokinin oxidase/dehydrogenase (CKX2.4) gene (Triticum aestivum)	NCBI	1.00354	2.36171	0.00295714	-1.23473	549	7.34e-29	gi|341608228|gb|AEK84309.1|cytokinin oxidase/dehydrogenase (Triticum aestivum)	GO:0055114,GO:0016491,GO:0009690,GO:0008762,GO:0003824,GO:0019139,GO:0016614,GO:0050660
8-16 hai	comp28_c0_seq1	5e-14	tr|F6K744|F6K744_WHEAT Chloroplast light-harvesting chlorophyll a/b binding protein (Triticum aestivum)	Trinity_noHit_Assembly_uniprot_viridiplantae_fungi	187.93	438.179	0	-1.22133	182	2.19e-15	gi|169195|gb|AAA33701.1|Major Cab protein (Petunia x hybrida)	GO:0009507,GO:0016020,GO:0015979,GO:0009765
8-16 hai	TC395332	0.4	UniRef100_Q6YY75 Cluster: Serine/threonine-protein kinase Nek6 (Oryza sativa subsp. japonica)	Poaceae	0.602124	1.37309	0.0297032	-1.18929	500	2.49e-44	gi|326496220|dbj|BAJ94572.1|predicted protein (Hordeum vulgare subsp. vulgare)	GO:0005524,GO:0004672,GO:0000166,GO:0006468,GO:0016772,GO:0004674
8-16 hai	TC451918	0.4	UniRef100_Q7M1K2 Cluster: Beta-glucanase (Hordeum vulgare)	Poaceae	1.13735	2.5814	0.00263066	-1.18248	500	1.81e-73	gi|300681514|emb|CBH32608.1|glucan endo-1,3-beta-glucosidase GII precursor,putative, expressed (Triticum aestivum)	GO:0004553,GO:0016787,GO:0008152,GO:0005975,GO:0016798,GO:0003824
8-16 hai	comp34282_c0_seq1	2e-24	tr|F2DEP6|F2DEP6_HORVD Predicted protein (Hordeum vulgare var. distichum)	Trinity_noHit_Assembly_uniprot_viridiplantae_fungi	1.13735	2.52648	0.0035836	-1.15146	182	1.07e-26	gi|326533190|dbj|BAJ93567.1|predicted protein (Hordeum vulgare subsp. vulgare)	GO:0004553,GO:0016787,GO:0005975,GO:0003824
8-16 hai	comp8886_c0_seq1	7e-31	tr|D8L9Q1|D8L9Q1_WHEAT Glucan endo-1,3-beta-glucosidase GII,putative, expressed (Triticum aestivum)	Trinity_noHit_Assembly_uniprot_viridiplantae_fungi	50.7791	111.44	6.7e-84	-1.13395	489	3.68e-34	gi|300681514|emb|CBH32608.1|glucan endo-1,3-beta-glucosidase GII precursor,putative, expressed (Triticum aestivum)	GO:0004553,GO:0016787,GO:0008152,GO:0005975,GO:0016798,GO:0003824
8-16 hai	comp62_c0_seq1	1e-23	tr|F2D3M2|F2D3M2_HORVD Predicted protein (Hordeum vulgare var. distichum)	Trinity_noHit_Assembly_uniprot_viridiplantae_fungi	235.497	507.382	0	-1.10736	522	1.03e-12	gi|326487418|dbj|BAJ89693.1|predicted protein (Hordeum vulgare subsp. vulgare)	GO:0006950
8-16 hai	TC374611	0	gi|326533189|dbj|AK362363.1|mRNA for predicted protein, complete cds, clone: NIASHv2004H23 (Hordeum vulgare subsp. vulgare)	Poaceae	2.94372	6.31619	7.23e-06	-1.10142	500	1.33e-26	gi|326533190|dbj|BAJ93567.1|predicted protein (Hordeum vulgare subsp. vulgare)	GO:0004553,GO:0016787,GO:0005975,GO:0003824
8-16 hai	TC242685	0	UniRef100_P17933 Cluster: Chloroplast 30S ribosomal protein S2 (Triticum aestivum)	HVGI.032411	2.00708	4.28403	0.000248512	-1.09387	500	7.17e-116	gi|14017565|ref|NP_114252.1|ribosomal protein S2 (Triticum aestivum)	GO:0003735,GO:0030529,GO:0005739,GO:0006412,GO:0005840,GO:0005622,GO:0015935,GO:0009507,GO:0009536
8-16 hai	comp6684_c0_seq1	4e-14	tr|Q32439|Q32439_HORVU ORF44 (Hordeum vulgare)	Trinity_noHit_Assembly_uniprot_viridiplantae_fungi	1.13735	2.41663	0.00655227	-1.08733	239	0.000104	gi|11606|emb|CAA36976.1|unnamed protein product (Hordeum vulgare)	GO:0009536,GO:0009507
8-16 hai	comp7729_c0_seq1	3e-39	tr|F2D268|F2D268_HORVD Predicted protein (Hordeum vulgare var. distichum)	Trinity_noHit_Assembly_uniprot_viridiplantae_fungi	1.40496	2.85602	0.00478934	-1.02348	371	1.82e-44	gi|326507264|dbj|BAJ95709.1|predicted protein (Hordeum vulgare subsp. vulgare)	GO:0046872,GO:0055114,GO:0016705,GO:0020037,GO:0016491,GO:0009055,GO:0005506,GO:0004497
8-16 hai	comp1640_c0_seq1	2e-46	tr|B5KW78|B5KW78_HORVS 30S ribosomal protein S19, chloroplastic (Hordeum vulgare subsp. spontaneum)	Trinity_noHit_Assembly_uniprot_viridiplantae_fungi	132.668	262.259	5.57e-155	-0.983174	688	2.43e-64	gi|374277722|gb|AEZ03827.1|hypothetical protein (mitochondrion) (Oryza sativa Indica Group)	GO:0003735,GO:0005739,GO:0006412,GO:0030529,GO:0005840
8-16 hai	TC243408	0	UniRef100_O24401 Cluster: Chlorophyll a/b-binding protein WCAB precursor (Triticum aestivum)	HVGI.032411	1.60566	3.13063	0.00490989	-0.963285	500	2.85e-62	gi|326493298|dbj|BAJ85110.1|predicted protein (Hordeum vulgare subsp. vulgare)	GO:0046872,GO:0009507,GO:0016020,GO:0015979,GO:0009765
8-16 hai	TC246327	0	gi|118201020|gb|EF115541.1|cultivar Morex chloroplast (Hordeum vulgare subsp. vulgare)	NCBI	1.13735	2.19694	0.0205468	-0.949823	500	1.14e-18	gi|11467248|ref|NP_043080.1|hypothetical protein ZemaCp157 (Zea mays)	GO:0009536,GO:0009507
8-16 hai	comp13485_c0_seq1	2e-34	tr|E9KJ45|E9KJ45_9ORYZ Photosystem II protein N (Oryza australiensis)	Trinity_noHit_Assembly_uniprot_viridiplantae_fungi	4.81699	9.22713	1.91e-06	-0.93775	506	2.89e-26	gi|326554838|gb|ADZ93595.1|photosystem II subunit N (Puelia olyriformis)	GO:0009535,GO:0016021,GO:0016020,GO:0015979,GO:0009579,GO:0009523,GO:0009539,GO:0009507,GO:0009536
8-16 hai	TC369955	0.44	UniRef100_A7P409 Cluster: Chromosome chr1 scaffold_5, whole genome shotgun sequence (Vitis vinifera)	Poaceae	1.53876	2.91094	0.00913017	-0.919716	500	2.21e-12	gi|326499698|dbj|BAJ86160.1|predicted protein (Hordeum vulgare subsp. vulgare)	GO:0000910,GO:0000226,GO:0008017
8-16 hai	TC393108	0	UniRef100_Q84QC7 Cluster: Pathogenesis-related protein 10 (Hordeum vulgare)	Poaceae	22.68	42.6206	1.2626e-09	-0.91013	500	4.11e-33	gi|326503958|dbj|BAK02765.1|predicted protein (Hordeum vulgare subsp. vulgare)	GO:0009607,GO:0006952
8-16 hai	BY862183	0.51	UniRef100_Q3EB34 Cluster: Uncharacterized protein At3g20362.1 (Arabidopsis thaliana)	HVGI.032411	8.36283	15.1039	1.74e-08	-0.852861	441	1.68e-10	gi|150251455|ref|YP_001312188.1|hypothetical protein CYtaCp021 (Cycas taitungensis)	GO:0009536,GO:0009507
8-16 hai	comp2098_c1_seq1	8.75897e-22	gi|3201546|emb|Z78202.1|mRNA for endochitinase (Persea americana)	Trinity_noHit_Assembly_uniprot_viridiplantae_fungi	1.33805	2.30678	0.0431429	-0.785747	407	5.86e-23	gi|326492516|dbj|BAK02041.1|predicted protein (Hordeum vulgare subsp. vulgare)	GO:0006032,GO:0008061,GO:0005975,GO:0004568,GO:0016998
8-16 hai	TC436635	0.13	UniRef100_Q5U1N1 Cluster: Class III peroxidase 62 precursor (Oryza sativa subsp. japonica)	Poaceae	4.34867	7.46958	0.000248663	-0.780453	414	3.96e-25	gi|326516688|dbj|BAJ96336.1|predicted protein (Hordeum vulgare subsp. vulgare)	GO:0046872,GO:0055114,GO:0020037,GO:0016491,GO:0006979,GO:0004601
8-16 hai	TC268827	0	UniRef100_P20454 Cluster: Photosystem I assembly protein ycf4 (Hordeum vulgare)	HVGI.032411	5.35221	9.11729	6.39e-05	-0.768469	500	3.61e-100	gi|14017582|ref|NP_114269.1|photosystem I assembly protein Ycf4 (Triticum aestivum)	GO:0009536,GO:0009535,GO:0009522,GO:0009507,GO:0016021,GO:0009579,GO:0016020,GO:0015979
8-16 hai	comp944_c0_seq2	1e-11	sp|P30111|GSTF2_WHEAT Glutathione S-transferase 2 (Triticum aestivum)	Trinity_noHit_Assembly_uniprot_viridiplantae_fungi	16.0566	27.1871	7.03e-12	-0.759752	207	1.42e-12	gi|232200|sp|P30111.1|GSTF2_WHEATRecName: Full=Glutathione S-transferase 2; AltName: Full=GST class-phi	GO:0016740,GO:0004364
8-16 hai	TC433986	7.58847e-156	gi|669026884|emb|HG670306.1|chromosome 3B, genomic scaffold, cultivar Chinese Spring (Triticum aestivum)	NCBI	9.29947	15.3786	7.42e-07	-0.7257	430	2.84e-35	gi|326492574|dbj|BAK02070.1|predicted protein (Hordeum vulgare subsp. vulgare)	GO:0016787,GO:0008152
8-16 hai	TC435181	0.35	UniRef100_Q52QH4 Cluster: NAC domain-containing protein 68; (Oryza sativa subsp. japonica)	Poaceae	4.61628	7.19497	0.0025033	-0.640256	500	4.85e-62	gi|292659260|gb|ADE34585.1|NAC transcription factor 4 (Triticum aestivum)	GO:0006355,GO:0003677
8-16 hai	TC385219	0.33	UniRef100_Q53KP2 Cluster: At1g18480/F15H18_1 (Oryza sativa subsp. japonica)	Poaceae	6.42265	9.72144	0.000927175	-0.598001	500	1.48e-45	gi|357156959|ref|XP_003577634.1|PREDICTED: uncharacterized protein At1g18480-like (Brachypodium distachyon)	GO:0016787
8-16 hai	TC382112	0.41	UniRef100_Q6PQF3 Cluster: Cell wall beta-glucosidase (Secale cereale)	Poaceae	4.21487	6.37112	0.0076601	-0.596059	500	2.06e-54	gi|326505126|dbj|BAK02950.1|predicted protein (Hordeum vulgare subsp. vulgare)	GO:0004553,GO:0016787,GO:0008152,GO:0005975,GO:0016798
8-16 hai	TC436353	0.94	UniRef100_P12940 Cluster: Bowman-Birk type trypsin inhibitor (Hordeum vulgare)	Poaceae	6.35575	8.95252	0.00750212	-0.49423	500	1.47e-20	gi|326490195|dbj|BAJ94171.1|predicted protein (Hordeum vulgare subsp. vulgare)	GO:0030414,GO:0004867,GO:0005576,GO:0010466
8-16 hai	comp4041_c0_seq1	4e-17	tr|F2DD89|F2DD89_HORVD Predicted protein (Hordeum vulgare var. distichum)	Trinity_noHit_Assembly_uniprot_viridiplantae_fungi	8.09522	11.0945	0.00577571	-0.454706	311	2.27e-19	gi|383100756|emb|CCG47987.1|cytochrome P450, putative, expressed (Triticum aestivum)	GO:0046872,GO:0055114,GO:0016705,GO:0020037,GO:0016491,GO:0009055,GO:0005506,GO:0004497
8-16 hai	comp11734_c0_seq1	5e-21	tr|F2DE12|F2DE12_HORVD Predicted protein (Hordeum vulgare var. distichum)	Trinity_noHit_Assembly_uniprot_viridiplantae_fungi	6.75717	9.17221	0.0148172	-0.440851	349	2.65e-11	gi|326528303|dbj|BAJ93333.1|predicted protein (Hordeum vulgare subsp. vulgare)	GO:0016740,GO:0008152,GO:0016758,GO:0016757
8-16 hai	comp8710_c0_seq2	2e-14	tr|E9KJ20|E9KJ20_9ORYZ 30S ribosomal protein S2, chloroplastic (Oryza australiensis)	Trinity_noHit_Assembly_uniprot_viridiplantae_fungi	0.0669027	0.494311	0.0274842	-2.88528	307	9.24e-16	gi|11467185|ref|NP_043018.1|ribosomal protein S2 (Zea mays)	GO:0003735,GO:0030529,GO:0005739,GO:0006412,GO:0005840,GO:0005622,GO:0015935,GO:0009507,GO:0009536
8-16 hai	TC429086	0.95	UniRef100_P07369 Cluster: Chlorophyll a-b binding protein 3C, chloroplast precursor (Solanum lycopersicum)	Poaceae	0.0669027	0.494311	0.0274842	-2.88528	500	5.66e-30	gi|168998334|gb|ACA42563.1|hypothetical protein (Camellia sinensis)	GO:0009507,GO:0016020,GO:0015979,GO:0009765
8-16 hai	TC441995	0.61	UniRef100_Q0IV92 Cluster: Os11g0104400 protein (Oryza sativa subsp. japonica)	Poaceae	0.0669027	0.494311	0.0274842	-2.88528	500	2.79e-42	gi|326497469|dbj|BAK05824.1|predicted protein (Hordeum vulgare subsp. vulgare)	GO:0006629
8-16 hai	TC389178	0.31	UniRef100_A7KMR7 Cluster: Rds1p-like protein (Melampsora medusae f. sp. deltoidis)	Poaceae	20.6729	24.9902	0.00988692	-0.273618	500	1.06e-53	gi|331223996|ref|XP_003324670.1|hypothetical protein PGTG_06207 (Puccinia graminis f. sp. tritici CRL 75-36-700-3)	GO:0055114,GO:0016491,GO:0046914
8-16 hai	TC389614	1.33e-58	gi|241985631|dbj|AK332892.1|cDNA, clone: WT005_C03, cultivar: Chinese Spring (Triticum aestivum)	NCBI	1.27115	2.85602	0.00170386	-1.16787	500	3.28e-13	gi|357149165|ref|XP_003575022.1|PREDICTED: uncharacterized protein LOC100829420 (Brachypodium distachyon)	GO:0046872,GO:0030001
8-16 hai	comp9008_c0_seq1	2e-13	tr|F2EGM8|F2EGM8_HORVD Predicted protein (Hordeum vulgare var. distichum)	Trinity_noHit_Assembly_uniprot_viridiplantae_fungi	1.67257	3.73479	0.000346363	-1.15896	429	1.36e-14	gi|326502016|dbj|BAK06500.1|predicted protein (Hordeum vulgare subsp. vulgare)	GO:0046872,GO:0008270
8-16 hai	comp2464_c0_seq1	7e-45	tr|Q9XEN7|Q9XEN7_WHEAT Beta-1,3-glucanase (Triticum aestivum)	Trinity_noHit_Assembly_uniprot_viridiplantae_fungi	85.9699	99.2466	7.92555e-08	-0.207186	678	2.98e-41	gi|4741850|gb|AAD28734.1|AF112967_1beta-1,3-glucanase precursor (Triticum aestivum)	GO:0004553,GO:0016787,GO:0008152,GO:0005975,GO:0016798,GO:0003824
8-16 hai	comp32_c0_seq1	5e-100	tr|B8XLF1|B8XLF1_SOLNI Putative chloroplast chlorophyll a/b binding protein (Solanum nigrum)	Trinity_noHit_Assembly_uniprot_viridiplantae_fungi	1001.13	942.705	7.74e-08	0.0867523	1035	7.28e-122	gi|115825|sp|P07369.1|CB2G_SOLLCRecName: Full=Chlorophyll a-b binding protein 3C, chloroplastic; AltName: Full=LHCII type I CAB-3C; Short=LHCP; Flags: Precursor (Solanum lycopersicum)	GO:0009535,GO:0016021,GO:0016020,GO:0015979,GO:0018298,GO:0009765,GO:0009579,GO:0009523,GO:0009522,GO:0016168,GO:0046872,GO:0009507,GO:0009536
8-16 hai	comp262_c0_seq1	4e-25	tr|F2D8Q6|F2D8Q6_HORVD Predicted protein (Hordeum vulgare var. distichum)	Trinity_noHit_Assembly_uniprot_viridiplantae_fungi	202.581	189.87	0.00924767	0.0934868	727	2.21e-25	gi|326506872|dbj|BAJ91477.1|predicted protein (Hordeum vulgare subsp. vulgare)	GO:0006457
8-16 hai	comp1934_c0_seq1	1e-23	tr|Q1ERF7|Q1ERF7_WHEAT Endo-beta-1,3-glucanase (Triticum aestivum)	Trinity_noHit_Assembly_uniprot_viridiplantae_fungi	64.2265	55.0882	0.000679718	0.221425	377	2.46e-25	gi|109150358|dbj|BAE96094.1|endo-beta-1,3-glucanase (Triticum aestivum)	GO:0004553,GO:0016787,GO:0008152,GO:0005975,GO:0016798,GO:0003824,GO:0042973
8-16 hai	comp1268_c0_seq1	7e-32	tr|Q9SQG3|Q9SQG3_WHEAT PR-4 (Fragment) (Triticum aestivum)	Trinity_noHit_Assembly_uniprot_viridiplantae_fungi	21.9441	15.3786	2.77421e-15	0.512912	405	4.03e-36	gi|34925032|sp|O64393.1|WHW2_WHEATRecName: Full=Wheatwin-2; AltName: Full=Pathogenesis-related protein 4b; Flags: Precursor	GO:0009607,GO:0006952,GO:0031640,GO:0050832,GO:0009626,GO:0042742
8-16 hai	TC414594	6.42e-126	gi|326507585|dbj|AK371988.1|mRNA for predicted protein, complete cds, clone: NIASHv2144J10 (Hordeum vulgare subsp. vulgare)	NCBI	6.35575	2.74617	7.85e-07	1.21064	500	5.11e-12	gi|115469980|ref|NP_001058589.1|Os06g0716100 (Oryza sativa Japonica Group)	GO:0009536,GO:0005739
8-16 hai	TC381365	0.37	UniRef100_Q94FY4 Cluster: C2H2 zinc-finger protein (Zea mays)	Poaceae	1.73947	0.604157	0.00216569	1.52565	500	6.21e-14	gi|326521230|dbj|BAJ96818.1|predicted protein (Hordeum vulgare subsp. vulgare)	GO:0046872
8-16 hai	comp9078_c0_seq1	6e-12	tr|F2DA07|F2DA07_HORVD Predicted protein (Hordeum vulgare var. distichum)	Trinity_noHit_Assembly_uniprot_viridiplantae_fungi	14.7855	3.78972	4.17e-27	1.96402	329	8.48e-13	gi|326511567|dbj|BAJ91928.1|predicted protein (Hordeum vulgare subsp. vulgare)	GO:0009611,GO:0004867
8-16 hai	TC371718	0.24	UniRef100_Q8S9K2 Cluster: At1g75460/F1B16_22 (Arabidopsis thaliana)	Poaceae	3.47894	0.714004	9.64e-09	2.28464	500	1.42e-52	gi|326509327|dbj|BAJ91580.1|predicted protein (Hordeum vulgare subsp. vulgare)	GO:0006508,GO:0004176
8-16 hai	comp8136_c0_seq1	5e-13	tr|F2E217|F2E217_HORVD Predicted protein (Hordeum vulgare var. distichum)	Trinity_noHit_Assembly_uniprot_viridiplantae_fungi	19.0004	15.9827	0.0380045	0.249514	545	3.56e-15	gi|326532026|dbj|BAK01389.1|predicted protein (Hordeum vulgare subsp. vulgare)	GO:0045454
8-16 hai	comp3640_c0_seq1	5e-33	tr|F2DNU6|F2DNU6_HORVD Predicted protein (Hordeum vulgare var. distichum)	Trinity_noHit_Assembly_uniprot_viridiplantae_fungi	1094.06	170.263	0	2.68386	565	4.29e-28	gi|3914470|sp|Q40070.1|PSBR_HORVURecName: Full=Photosystem II 10 kDa polypeptide, chloroplastic; Flags: Precursor	GO:0009535,GO:0009534,GO:0010114,GO:0009744,GO:0009637,GO:0019344,GO:0010218,GO:0042651,GO:0016020,GO:0015979,GO:0009579,GO:0009523,GO:0009654,GO:0010155,GO:0009644,GO:0009507,GO:0009536
8-16 hai	TC388092	0	UniRef100_Q5I3F2 Cluster: Peroxidase 6 (Triticum monococcum)	Poaceae	2.07398	1.54064	0.0163287	0.428877	500	1.60439e-39	gi|57635157|gb|AAW52720.1|peroxidase 6 (Triticum monococcum)	GO:0046872,GO:0055114,GO:0020037,GO:0016491,GO:0006979,GO:0004601
8-16 hai	comp308_c0_seq1	4e-39	tr|F2CZB2|F2CZB2_HORVD Predicted protein (Hordeum vulgare var. distichum)	Trinity_noHit_Assembly_uniprot_viridiplantae_fungi	343.478	252.867	1.58e-51	0.441838	1385	9.13e-45	gi|326516958|dbj|BAJ96471.1|predicted protein (Hordeum vulgare subsp. vulgare)	GO:0009534,GO:0006098
8-16 hai	comp11332_c0_seq1	3e-21	tr|C7IXG9|C7IXG9_ORYSJ Os01g0800900 protein (Oryza sativa subsp. japonica)	Trinity_noHit_Assembly_uniprot_viridiplantae_fungi	5.95434	4.17418	0.0225446	0.512448	452	1.24e-22	gi|55296318|dbj|BAD68136.1|hypothetical protein (Oryza sativa Japonica Group)	GO:0003674,GO:0008150,GO:0005575
8-16 hai	comp8626_c0_seq1	2e-08	tr|B9G4R2|B9G4R2_ORYSJ Putative uncharacterized protein (Oryza sativa subsp. japonica)	Trinity_noHit_Assembly_uniprot_viridiplantae_fungi	11.5742	8.07374	0.00128549	0.519598	357	7.77e-08	gi|357154400|ref|XP_003576770.1|PREDICTED: probable inactive purple acid phosphatase 29-like (Brachypodium distachyon)	GO:0016787
8-16 hai	comp14074_c0_seq1	1e-20	tr|F2E3Y9|F2E3Y9_HORVD Predicted protein (Hordeum vulgare var. distichum)	Trinity_noHit_Assembly_uniprot_viridiplantae_fungi	4.75009	3.24048	0.029339	0.551746	169	2.35e-25	gi|326492556|dbj|BAK02061.1|predicted protein (Hordeum vulgare subsp. vulgare)	GO:0055114,GO:0016491,GO:0008152
8-16 hai	TC423695	2.38999e-169	gi|326500939|dbj|AK363933.1|mRNA for predicted protein clone: NIASHv2020D04 (Hordeum vulgare subsp. vulgare)	Poaceae	9.36637	5.8768	0.000261074	0.672458	500	2.09e-73	gi|326492556|dbj|BAK02061.1|predicted protein (Hordeum vulgare subsp. vulgare)	GO:0055114,GO:0016491,GO:0008152
8-16 hai	TC380246	8.91e-175	gi|151425915|dbj|AK248138.1|cDNA clone: FLbaf21m03 (Hordeum vulgare subsp. vulgare)	Poaceae	28.4336	17.6304	7.79e-11	0.689532	500	1.69e-61	gi|242058109|ref|XP_002458200.1|hypothetical protein SORBIDRAFT_03g028610 (Sorghum bicolor)	GO:0020037,GO:0005506,GO:0016705,GO:0009055,GO:0055114,GO:0016491,GO:0005783,GO:0046872,GO:0004497
8-16 hai	comp15750_c0_seq1	1e-26	tr|A3CBE6|A3CBE6_ORYSJ Putative uncharacterized protein (Oryza sativa subsp. japonica)	Trinity_noHit_Assembly_uniprot_viridiplantae_fungi	5.95434	3.57002	0.00158408	0.738008	515	5.08e-23	gi|115485577|ref|NP_001067932.1|Os11g0492800 (Oryza sativa Japonica Group)	GO:0005739
8-16 hai	TC422581	0.44	UniRef100_Q5BHS5 Cluster: Cell Division Protein AAA ATPase family (Triticum turgidum)	Poaceae	15.1869	9.00744	2.76e-07	0.753639	500	2.73e-29	gi|61656792|emb|CAH10057.1|Cell Division Protein AAA ATPase family (Triticum aestivum)	GO:0005524,GO:0000166,GO:0051301,GO:0017111
8-16 hai	comp2333_c0_seq1	7e-35	tr|F2DQQ1|F2DQQ1_HORVD Predicted protein OS (Hordeum vulgare var. distichum)	Trinity_noHit_Assembly_uniprot_viridiplantae_fungi	29.0358	17.1361	7.73e-13	0.760791	483	4.26e-40	gi|326528801|dbj|BAJ97422.1|predicted protein (Hordeum vulgare subsp. vulgare)	GO:0046872,GO:0055114,GO:0016705,GO:0020037,GO:0016491,GO:0009055,GO:0005506,GO:0004497
8-16 hai	comp4819_c0_seq1	7e-26	tr|F2DAV3|F2DAV3_HORVD Predicted protein (Hordeum vulgare var. distichum)	Trinity_noHit_Assembly_uniprot_viridiplantae_fungi	54.7933	32.1851	3.37e-23	0.767605	415	6.63e-29	gi|326514148|dbj|BAJ92224.1|predicted protein (Hordeum vulgare subsp. vulgare)	GO:0022857,GO:0022891,GO:0016021,GO:0016020,GO:0055085,GO:0006810,GO:0005215
8-16 hai	comp12316_c0_seq1	8e-17	tr|B8AFE6|B8AFE6_ORYSI Putative uncharacterized protein (Oryza sativa subsp. indica)	Trinity_noHit_Assembly_uniprot_viridiplantae_fungi	10.3699	6.04157	1.23e-05	0.779407	409	2.52e-18	gi|218191158|gb|EEC73585.1|hypothetical protein OsI_08051 (Oryza sativa Indica Group)	GO:0005524,GO:0004672,GO:0016021,GO:0006468,GO:0016020,GO:0016772,GO:0004674
8-16 hai	TC402724	5.28e-108	gi|223469621|gb|FJ638614.1|cultivar NIL Lr15 hypersensitive induced response protein 3 (hir3, Triticum aestivum)	NCBI	29.9724	16.8615	4.16e-15	0.829902	500	9.81e-42	gi|208293677|gb|ACI25443.1|hypersensitive induced response protein 3 (Triticum aestivum)	GO:0016020
8-16 hai	TC250182	0.31	UniRef100_Q6VEF2 Cluster: Monosaccharide transporter 4 (Oryza sativa subsp. japonica)	HVGI.032411	2.87681	1.59278	0.0129354	0.852926	500	1.93e-46	gi|357113378|ref|XP_003558480.1|PREDICTED: sugar transport protein 13-like isoform 1 (Brachypodium distachyon)	GO:0022857,GO:0022891,GO:0016021,GO:0016020,GO:0055085,GO:0006810,GO:0005215
8-16 hai	comp192_c0_seq1	5e-38	tr|B8B955|B8B955_ORYSI Putative uncharacterized protein (Oryza sativa subsp. indica)	Trinity_noHit_Assembly_uniprot_viridiplantae_fungi	435.402	240.729	6.12e-207	0.854938	705	2.88e-41	gi|218201531|gb|EEC83958.1|hypothetical protein OsI_30065 (Oryza sativa Indica Group)	GO:0009738,GO:0003674,GO:0016023,GO:0005773,GO:0046482,GO:0008150,GO:0009610
8-16 hai	comp852_c0_seq1	1e-16	tr|F2DB42|F2DB42_HORVD Predicted protein (Hordeum vulgare var. distichum)	Trinity_noHit_Assembly_uniprot_viridiplantae_fungi	7.4931	4.00941	2.53e-05	0.902173	475	2.75e-17	gi|326516316|dbj|BAJ92313.1|predicted protein (Hordeum vulgare subsp. vulgare)	GO:0006950
8-16 hai	TC373643	0.3	UniRef100_A7PI33 Cluster: Chromosome chr13 scaffold_17, whole genome shotgun sequence (Vitis vinifera)	Poaceae	3.21133	1.70263	0.00529557	0.915408	500	8.26e-41	gi|326505554|dbj|BAJ95448.1|predicted protein (Hordeum vulgare subsp. vulgare)	GO:0046872,GO:0008270
8-16 hai	comp18553_c0_seq1	1e-13	tr|F2DEG1|F2DEG1_HORVD Predicted protein (Hordeum vulgare var. distichum)	Trinity_noHit_Assembly_uniprot_viridiplantae_fungi	7.6938	4.06433	1.41e-05	0.920679	564	1.71e-14	gi|357147484|ref|XP_003574361.1|PREDICTED: T-complex protein 1 subunit epsilon-like (Brachypodium distachyon)	GO:0051082,GO:0044267,GO:0005524,GO:0005737,GO:0006457,GO:0000166
8-16 hai	TC397596	0	TaMlo2 mRNA for seven trans-membrane protein (Triticum aestivum)	Poaceae	9.90159	5.21772	7.68e-07	0.92424	500	9.16e-47	gi|310942462|dbj|BAJ24148.1|seven trans-membrane protein (Triticum aestivum)	GO:0009607,GO:0006952,GO:0016021,GO:0016020,GO:0005516
8-16 hai	TC420195	0.79	UniRef100_Q0JC59 Cluster: Os04g0490500 protein (Oryza sativa subsp. japonica)	Poaceae	6.69027	3.5151	4.55e-05	0.928498	500	9.37e-49	gi|326494370|dbj|BAJ90454.1|predicted protein (Hordeum vulgare subsp. vulgare)	GO:0016740,GO:0016310,GO:0004672,GO:0006468,GO:0000166,GO:0005524,GO:0016301,GO:0004713,GO:0016772
8-16 hai	TC458267	0	UniRef100_A5YZT5 Cluster: Monoterpene synthase (Zea mays)	Poaceae	2.94372	1.53786	0.00650316	0.936719	500	6.76e-77	gi|148733572|gb|ABR09288.1|monoterpene synthase (Zea mays)	GO:0046872,GO:0010333,GO:0000287,GO:0008152,GO:0016829
8-16 hai	comp25034_c0_seq1	3e-19	tr|Q8S9E8|Q8S9E8_WHEAT P450 (Triticum aestivum)	Trinity_noHit_Assembly_uniprot_viridiplantae_fungi	11.9756	6.20635	2.76e-08	0.948279	249	2.3e-21	gi|19909888|dbj|BAB87818.1|P450 (Triticum aestivum)	GO:0046872,GO:0055114,GO:0016705,GO:0020037,GO:0016491,GO:0009055,GO:0005506,GO:0004497
8-16 hai	TC253925	0.93	UniRef100_Q9FDZ1 Cluster: Cytochrome P450-like (Oryza sativa subsp. japonica)	HVGI.032411	3.47894	1.75755	0.0020267	0.985082	500	5.95e-45	gi|13661770|gb|AAK38092.1|putative cytochrome P450 (Lolium rigidum)	GO:0046872,GO:0055114,GO:0016705,GO:0020037,GO:0016491,GO:0009055,GO:0005506,GO:0004497
8-16 hai	TC405441	0.16	UniRef100_A9TLE5 Cluster: Predicted protein (Physcomitrella patens subsp. patens)	Poaceae	4.41557	2.19694	0.000395455	1.00711	500	6.73e-56	gi|326494628|dbj|BAJ94433.1|predicted protein (Hordeum vulgare subsp. vulgare)	GO:0005215,GO:0016021,GO:0016020,GO:0006810,GO:0015370,GO:0015204,GO:0035725,GO:0055085,GO:0071918,GO:0005886
8-16 hai	comp9134_c0_seq1	8e-22	tr|F2DX13|F2DX13_HORVD Predicted protein (Hordeum vulgare var. distichum)	Trinity_noHit_Assembly_uniprot_viridiplantae_fungi	3.21133	1.59278	0.00244107	1.01162	362	1.13e-15	gi|300680953|sp|D2XNR0.1|FLOT3_MEDTRRecName: Full=Flotillin-like protein 3	GO:0016020,GO:0009877,GO:0005901,GO:0048364,GO:0005886
8-16 hai	TC457180	0.22	UniRef100_A7PCP8 Cluster: Chromosome chr17 scaffold_12, whole genome shotgun sequence (Vitis vinifera)	Poaceae	2.00708	0.988621	0.0158904	1.02161	500	1.54e-63	gi|326528189|dbj|BAJ89146.1|predicted protein (Hordeum vulgare subsp. vulgare)	GO:0046872,GO:0055114,GO:0016705,GO:0020037,GO:0016491,GO:0009055,GO:0005506,GO:0004497
8-16 hai	TC443511	0	gi|241985597|dbj|AK332858.1|cDNA, clone: SET1_O18, cultivar: Chinese Spring (Triticum aestivum)	Poaceae	1.94018	0.933698	0.0149354	1.05516	500	6.1e-66	gi|326497299|dbj|BAK02234.1|predicted protein (Hordeum vulgare subsp. vulgare)	GO:0016021,GO:0016020,GO:0006810
8-16 hai	comp4245_c0_seq1	2e-28	tr|F2DI32|F2DI32_HORVD Predicted protein (Hordeum vulgare var. distichum)	Trinity_noHit_Assembly_uniprot_viridiplantae_fungi	29.1696	13.9505	1.35e-21	1.06414	444	3.29e-31	gi|326496583|dbj|BAJ94753.1|predicted protein (Hordeum vulgare subsp. vulgare)	GO:0044237,GO:0003824,GO:0050662
8-16 hai	TC428148	0	gi|241990809|dbj|AK330965.1|cDNA, clone: SET5_L23, cultivar: Chinese Spring (Triticum aestivum)	Poaceae	31.7788	14.9392	3.17e-24	1.08896	500	4.96e-36	gi|326528639|dbj|BAJ97341.1|predicted protein (Hordeum vulgare subsp. vulgare)	GO:0016740,GO:0008152,GO:0016758,GO:0016757
8-16 hai	TC388043	0.47	UniRef100_A7Q6G1 Cluster: Chromosome chr11 scaffold_56, whole genome shotgun sequence (Vitis vinifera)	Poaceae	2.14088	0.988621	0.00749102	1.11472	500	3.93e-72	gi|326495332|dbj|BAJ85762.1|predicted protein (Hordeum vulgare subsp. vulgare)	GO:0008152,GO:0003824
8-16 hai	comp459_c0_seq1	8e-36	tr|F2D1U4|F2D1U4_HORVD Predicted protein (Hordeum vulgare var. distichum)	Trinity_noHit_Assembly_uniprot_viridiplantae_fungi	98.8152	45.5864	1.36e-74	1.11613	800	4.57e-40	gi|326512410|dbj|BAJ99560.1|predicted protein (Hordeum vulgare subsp. vulgare)	GO:0008757
8-16 hai	TC374422	0.36	UniRef100_Q0DMJ4 Cluster: Os03g0805600 protein (Oryza sativa subsp. japonica)	Poaceae	4.28177	1.92232	9.54e-05	1.15536	500	8.1e-60	gi|326487416|dbj|BAJ89692.1|predicted protein (Hordeum vulgare subsp. vulgare)	GO:0046872,GO:0055114,GO:0016491,GO:0010277,GO:0051537,GO:0051536
8-16 hai	CD880716	0.16	UniRef100_A7R434 Cluster: Chromosome undetermined scaffold_611, whole genome shotgun sequence (Vitis vinifera)	Poaceae	2.74301	1.15339	0.000903236	1.24988	500	9.33e-53	gi|326521786|dbj|BAK00469.1|predicted protein (Hordeum vulgare subsp. vulgare)	GO:0016887,GO:0005524,GO:0000166,GO:0016020,GO:0017111,GO:0006200
8-16 hai	comp5860_c0_seq1	1e-32	tr|F2DGF5|F2DGF5_HORVD Predicted protein (Hordeum vulgare var. distichum)	Trinity_noHit_Assembly_uniprot_viridiplantae_fungi	3.14442	1.31816	0.000363214	1.25427	625	4.06e-24	gi|326491397|dbj|BAJ94176.1|predicted protein (Hordeum vulgare subsp. vulgare)	GO:0046872,GO:0006508,GO:0008237,GO:0016787,GO:0031012,GO:0008270,GO:0008233,GO:0004222
8-16 hai	TC275416	0.49	UniRef100_Q6DBF6 Cluster: At4g02725 (Arabidopsis thaliana)	HVGI.032411	1.07044	0.439387	0.0354469	1.28464	500	1.26e-45	gi|326510673|dbj|BAJ87553.1|predicted protein (Hordeum vulgare subsp. vulgare)	GO:0003674,GO:0016020,GO:0008150
8-16 hai	TC429264	0.88	UniRef100_Q96465 Cluster: Subtilisin-chymotrypsin inhibitor 2 (Hordeum vulgare)	Poaceae	1.07044	0.439387	0.0354469	1.28464	500	1.62e-29	gi|1617121|emb|CAA69915.1|subtilisin-chymotrypsin inhibitor 2 (Hordeum vulgare subsp. vulgare)	GO:0006508,GO:0008233,GO:0009611,GO:0004867
8-16 hai	TC248882	0	Yrg1; yield-related gene encoding protein (Hordeum vulgare)	HVGI.032411	1.27115	0.494311	0.0163078	1.36264	500	3.17e-59	gi|164371454|gb|ABY51682.1|Yrg1 (Hordeum vulgare subsp. vulgare)	GO:0046872,GO:0008270
8-16 hai	TC450372	6.88381e-56	gi|721666107|ref|XM_003572726.2|PREDICTED: uncharacterized LOC100835550 (Brachypodium distachyon)	Poaceae	1.13735	0.439387	0.0225433	1.37211	500	4.79e-09	gi|357165138|ref|XP_003580283.1|PREDICTED: uncharacterized protein LOC100835685 (Brachypodium distachyon)	GO:0008270
8-16 hai	TC451098	0.13	UniRef100_Q2HTS9 Cluster: DNA-binding WRKY; VQ (Medicago truncatula)	Poaceae	1.13735	0.439387	0.0225433	1.37211	500	1.38e-13	gi|125527694|gb|EAY75808.1|hypothetical protein OsI_03723 (Oryza sativa Indica Group)	GO:0009536
8-16 hai	TC393526	0.24	UniRef100_Q1T6Z3 Cluster: Potassium transporter (Phragmites australis)	Poaceae	1.73947	0.659081	0.00402136	1.40012	500	7.75e-47	gi|293336328|ref|NP_001169494.1|uncharacterized protein LOC100383367 (Zea mays)	GO:0009507,GO:0071805,GO:0016020,GO:0006813,GO:0015079
8-16 hai	TC387836	0.73	UniRef100_A7PJK9 Cluster: Chromosome chr12 scaffold_18, whole genome shotgun sequence (Vitis vinifera)	Poaceae	1.60566	0.604157	0.00549147	1.41017	500	2.9e-29	gi|326512528|dbj|BAJ99619.1|predicted protein (Hordeum vulgare subsp. vulgare)	GO:0009055,GO:0005506,GO:0051536
8-16 hai	TC409211	0.26	UniRef100_Q257D6 Cluster: Zinc transporter protein ZIP7 (Hordeum vulgare)	Poaceae	2.67611	0.988621	0.000263831	1.43665	500	8.26e-42	gi|95114388|gb|ABF55692.1|putative zinc transporter (Triticum aestivum)	GO:0016021,GO:0016020,GO:0071577,GO:0055085,GO:0030001,GO:0005385,GO:0046873
8-16 hai	TC370060	0	UniRef100_Q84X91 Cluster: Thioredoxin h (Leymus chinensis)	Poaceae	1.53876	0.549234	0.00471551	1.48628	500	1.12e-29	gi|27543511|gb|AAO16555.1|thioredoxin h (Leymus chinensis)	GO:0045454,GO:0009055,GO:0006662,GO:0015035
8-16 hai	TC390427	0	UniRef100_Q33E23 Cluster: Glutamate dehydrogenase 2 (Oryza sativa)	Poaceae	8.02832	2.85602	6.89e-11	1.49109	500	4.39e-38	gi|326516846|dbj|BAJ96415.1|predicted protein (Hordeum vulgare subsp. vulgare)	GO:0055114,GO:0006520,GO:0016491,GO:0016639
8-16 hai	TC243866	0	UniRef100_Q8H1V4 Cluster: Hypersensitive-induced reaction protein 3 (Hordeum vulgare subsp. vulgare)	HVGI.032411	6.69027	2.30678	1.16e-09	1.53618	500	1.8e-19	gi|208293677|gb|ACI25443.1|hypersensitive induced response protein 3 (Triticum aestivum)	GO:0016020
8-16 hai	TC375350	0	gi|296044565|gb|HM037184.1|NAC transcription factor (NAC1, Triticum aestivum)	NCBI	1.13735	0.384464	0.0119502	1.56475	500	2.28e-21	gi|296044566|gb|ADG85703.1|putative NAC transcription factor (Triticum aestivum)	GO:0006355,GO:0003677
8-16 hai	TC381539	0.44	UniRef100_A5LFV4 Cluster: Cytochrome P450 (Lolium rigidum)	Poaceae	1.33805	0.439387	0.0053593	1.60657	500	1.83e-59	gi|148596802|dbj|BAF63628.1|cytochrome P450 (Lolium rigidum)	GO:0046872,GO:0055114,GO:0016705,GO:0020037,GO:0016491,GO:0009055,GO:0005506,GO:0004497
8-16 hai	comp18958_c0_seq1	3e-06	tr|B8ABH5|B8ABH5_ORYSI Putative uncharacterized protein (Oryza sativa subsp. indica)	Trinity_noHit_Assembly_uniprot_viridiplantae_fungi	2.87681	0.933698	3.45e-05	1.62344	305	2.08e-05	gi|218188607|gb|EEC71034.1|hypothetical protein OsI_02746 (Oryza sativa Indica Group)	GO:0006952,GO:0043531
8-16 hai	TC432797	5.63e-152	gi|326512159|dbj|AK364858.1|mRNA for predicted protein, complete cds, clone: NIASHv2028N22 (Hordeum vulgare subsp. vulgare)	Poaceae	1.53876	0.494311	0.00241987	1.63828	500	3.89e-46	gi|326493890|dbj|BAJ85407.1|predicted protein (Hordeum vulgare subsp. vulgare)	GO:0016747
8-16 hai	TC400285	1.33e-77	gi|116310934|emb|CR855229.1|genomic DNA, chromosome 4, BAC clone: OSIGBa0153E02-OSIGBa0093I20 (Oryza sativa)	Poaceae	3.67965	1.15339	1.63e-06	1.67368	500	1.04e-34	gi|218195240|gb|EEC77667.1|hypothetical protein OsI_16700 (Oryza sativa Indica Group)	GO:0016020,GO:0055085,GO:0005886
8-16 hai	TC435224	0.79	UniRef100_Q9ATN8 Cluster: Phosphate-induced protein 1-like protein (Cenchrus ciliaris)	Poaceae	1.80637	0.549234	0.00066389	1.7176	500	1.15e-52	gi|115448783|ref|NP_001048171.1|Os02g0757100 (Oryza sativa Japonica Group)	GO:0005618,GO:0016023,GO:0016020,GO:0009505,GO:0009741
8-16 hai	TC383344	0.13	UniRef100_Q0DBN3 Cluster: Os06g0548100 protein (Oryza sativa subsp. japonica)	Poaceae	1.67257	0.494311	0.000876879	1.75857	500	4.79e-64	gi|226507116|ref|NP_001143977.1|uncharacterized protein LOC100276794 precursor (Zea mays)	GO:0055114,GO:0016491,GO:0008762,GO:0003824,GO:0016614,GO:0050660
8-16 hai	comp25266_c0_seq1	3e-27	tr|B8B8G8|B8B8G8_ORYSI Putative uncharacterized protein (Oryza sativa subsp. indica)	Trinity_noHit_Assembly_uniprot_viridiplantae_fungi	0.602124	0.16477	0.0412884	1.8696	358	5.48e-33	gi|357111143|ref|XP_003557374.1|PREDICTED: probable calcium-binding protein CML45-like (Brachypodium distachyon)	GO:0005509
8-16 hai	TC439007	0.65	UniRef100_Q0J2L0 Cluster: Os09g0327100 protein (Oryza sativa subsp. japonica)	Poaceae	1.40496	0.384464	0.00150724	1.8696	500	2.35e-75	gi|357135860|ref|XP_003569526.1|PREDICTED: ras-related protein RABA1f-like (Brachypodium distachyon)	GO:0005525,GO:0007264,GO:0000166,GO:0015031
8-16 hai	TC368611	0	UniRef100_Q58A33 Cluster: P450 (Triticum aestivum)	Poaceae	2.87681	0.768928	3.66e-06	1.90355	500	3.27e-91	gi|19909888|dbj|BAB87818.1|P450 (Triticum aestivum)	GO:0046872,GO:0055114,GO:0016705,GO:0020037,GO:0016491,GO:0009055,GO:0005506,GO:0004497
8-16 hai	comp3386_c0_seq4	1e-35	tr|F2DGF0|F2DGF0_HORVD Predicted protein (Hordeum vulgare var. distichum)	Trinity_noHit_Assembly_uniprot_viridiplantae_fungi	15.9897	3.67987	4.28e-32	2.11942	321	7.7e-35	gi|326490195|dbj|BAJ94171.1|predicted protein (Hordeum vulgare subsp. vulgare)	GO:0030414,GO:0004867,GO:0005576,GO:0010466
8-16 hai	TC373588	0.55	UniRef100_P41378 Cluster: Eukaryotic initiation factor 4A (Triticum aestivum)	Poaceae	1.27115	0.274617	0.000784194	2.21064	500	2.93e-61	gi|4454799|gb|AAD20980.1|translation initiation factor 4A2 (Zea mays)	GO:0004386,GO:0003676,GO:0006413,GO:0005524,GO:0003743
8-16 hai	TC414000	2.39e-179	gi|326512969|dbj|AK372194.1|mRNA for predicted protein, complete cds, clone: NIASHv2147O23 (Hordeum vulgare subsp. vulgare)	Poaceae	2.14088	0.439387	7.43e-06	2.28464	500	3.52e-63	gi|326512970|dbj|BAK03392.1|predicted protein (Hordeum vulgare subsp. vulgare)	GO:0016747
8-16 hai	TC373912	0.39	UniRef100_Q5QFC3 Cluster: Glutamine-dependent asparagine synthetase (Triticum aestivum)	Poaceae	1.47186	0.219694	4.05e-05	2.74407	500	3.41e-66	gi|53680379|gb|AAU89392.1|glutamine-dependent asparagine synthetase (Triticum aestivum)	GO:0005524,GO:0070981,GO:0016874,GO:0006529,GO:0008152,GO:0000166,GO:0008652,GO:0004066
8-16 hai	TC256941	0.61	UniRef100_A7P3J9 Cluster: Chromosome chr1 scaffold_5, whole genome shotgun sequence (Vitis vinifera)	HVGI.032411	0.401416	0	0.00757096	3.0051	500	1.49e-29	gi|326530268|dbj|BAJ97560.1|predicted protein (Hordeum vulgare subsp. vulgare)	GO:0000151,GO:0016567,GO:0004842
8-16 hai	TC386613	0.45	UniRef100_Q0D3L1 Cluster: Os07g0680900 protein (Oryza sativa subsp. japonica)	Poaceae	0.401416	0	0.00757096	3.0051	500	1.45e-48	gi|3914470|sp|Q40070.1|PSBR_HORVURecName: Full=Photosystem II 10 kDa polypeptide, chloroplastic; Flags: Precursor	GO:0009535,GO:0009534,GO:0010114,GO:0009744,GO:0009637,GO:0019344,GO:0010218,GO:0042651,GO:0016020,GO:0015979,GO:0009579,GO:0009523,GO:0009654,GO:0010155,GO:0009644,GO:0009507,GO:0009536
8-16 hai	CD907396	0	gi|241986015|dbj|AK333276.1|cDNA, clone: WT006_B05, cultivar: Chinese Spring (Triticum aestivum)	Poaceae	0.468319	0.0549234	0.0184088	3.092	500	1.71e-67	gi|357135601|ref|XP_003569397.1|PREDICTED: secologanin synthase-like (Brachypodium distachyon)	GO:0046872,GO:0055114,GO:0016705,GO:0020037,GO:0016491,GO:0009055,GO:0005506,GO:0004497
8-16 hai	TC379276	0.55	TC379276 UniRef100_O24479 Cluster: B-keto acyl reductase (Hordeum vulgare)	Poaceae	0.936637	0.109847	0.000586958	3.092	500	4.18e-31	gi|2586127|gb|AAB82766.1|b-keto acyl reductase (Hordeum vulgare subsp. vulgare)	GO:0046520,GO:0042761,GO:0042335,GO:0016126,GO:0016020,GO:0045703,GO:0018454,GO:0000166,GO:0055114,GO:0009790,GO:0016491,GO:0005783,GO:0008152
8-16 hai	comp6189_c0_seq1	5e-29	tr|F2E3V5|F2E3V5_HORVD Predicted protein (Hordeum vulgare var. distichum)	Trinity_noHit_Assembly_uniprot_viridiplantae_fungi	2.87681	0.274617	1.25e-10	3.38898	335	2.46e-35	gi|3913789|sp|Q42831.1|HBL_HORVURecName: Full=Non-symbiotic hemoglobin; AltName: Full=HORvu GLB1; AltName: Full=Non-legume hemoglobin	GO:0046872,GO:0020037,GO:0019825,GO:0015671,GO:0005506
8-16 hai	TC451567	0	gi|32128876|gb|BT009325.1|clone wlm24.pk0016.c6:fis (Triticum aestivum)	Poaceae	0.602124	0.0549234	0.00450358	3.45457	465	2.13e-39	gi|326505838|dbj|BAJ91158.1|predicted protein (Hordeum vulgare subsp. vulgare)	GO:0008299,GO:0016740
8-16 hai	TC374368	0	UniRef100_Q9M4V3 Cluster: Ribulose bisphosphate carboxylase activase B (Triticum aestivum)	Poaceae	80.4839	6.86543	6.16e-271	3.55128	500	2.04e-34	gi|7960277|gb|AAF71272.1|AF251264_1ribulose bisphosphate carboxylase activase B (Triticum aestivum)	GO:0005524
8-16 hai	TC247461	0.59	UniRef100_Q0J407 Cluster: Os08g0542700 protein (Oryza sativa subsp. japonica)	HVGI.032411	0.602124	0	0.00069375	3.59006	500	1.17e-58	gi|42407837|dbj|BAD08980.1|ankyrin-like protein (Oryza sativa Japonica Group)	GO:0005886
8-16 hai	comp13351_c0_seq1	3e-27	tr|Q8W428|Q8W428_WHEAT Chitinase 2 (Triticum aestivum)	Trinity_noHit_Assembly_uniprot_viridiplantae_fungi	2.8099	0.2197	0.000464368	3.67691	167	5.11e-30	gi|18146827|dbj|BAB82472.1|chitinase 2 (Triticum aestivum)	GO:0006032,GO:0008061,GO:0005975,GO:0004568,GO:0016998
8-16 hai	CK163144	0.72	UniRef100_Q40070 Cluster: Photosystem II 10 kDa polypeptide, chloroplast precursor (Hordeum vulgare)	Poaceae	1.40496	0.109847	4.37e-06	3.67696	500	4.04e-34	gi|3914470|sp|Q40070.1|PSBR_HORVURecName: Full=Photosystem II 10 kDa polypeptide, chloroplastic; Flags: Precursor	GO:0009535,GO:0009534,GO:0010114,GO:0009744,GO:0009637,GO:0019344,GO:0010218,GO:0042651,GO:0016020,GO:0015979,GO:0009579,GO:0009523,GO:0009654,GO:0010155,GO:0009644,GO:0009507,GO:0009536
8-16 hai	TC429713	0	UniRef100_Q5GMP4 Cluster: Peroxidase precursor (Triticum aestivum)	Poaceae	0.9366	0.05	0.000119356	4.0926	500	4.73e-59	gi|58334052|emb|CAI47635.1|peroxidase precursor (Triticum aestivum)	GO:0046872,GO:0055114,GO:0020037,GO:0016491,GO:0006979,GO:0004601
8-16 hai	TC384783	0.41	UniRef100_A7R260 Cluster: Chromosome undetermined scaffold_404, whole genome shotgun sequence (Vitis vinifera)	Poaceae	0.936637	0	1.29e-05	4.22749	500	3.62e-56	gi|326500992|dbj|BAJ98727.1|predicted protein (Hordeum vulgare subsp. vulgare)	GO:0009507,GO:0005198
8-16 hai	TC238563	0	UniRef100_Q93XP9 Cluster: Glutamine-dependent asparagine synthetase 1 (Hordeum vulgare var. distichum)	HVGI.032411	1.67257	0.0549234	3.09e-08	4.9285	500	1.98e-37	gi|13925886|gb|AAK49456.1|AF307145_1glutamine-dependent asparagine synthetase 1 (Hordeum vulgare subsp. vulgare)	GO:0005524,GO:0070981,GO:0016874,GO:0006529,GO:0008152,GO:0000166,GO:0008652,GO:0004066
8-16 hai	TC438166	0	gi|18146826|dbj|AB029935.1| mRNA for chitinase 2 (Triticum aestivum)	NCBI	24.0934	0.2746	8.06578e-52	5.69073	500	6.34e-27	gi|18146827|dbj|BAB82472.1|chitinase 2 (Triticum aestivum)	GO:0006032,GO:0008061,GO:0005975,GO:0004568,GO:0016998
16-24 hai	comp13485_c0_seq1	2e-34	tr|E9KJ45|E9KJ45_9ORYZ Photosystem II protein N (Oryza australiensis)	Trinity_noHit_Assembly_uniprot_viridiplantae_fungi	0	2.29958	2.13e-07	-5.5233	506	2.89e-26	gi|326554838|gb|ADZ93595.1|photosystem II subunit N (Puelia olyriformis)	GO:0009535,GO:0016021,GO:0016020,GO:0015979,GO:0009579,GO:0009523,GO:0009539,GO:0009507,GO:0009536
16-24 hai	TC424422	0.24	UniRef100_A7Q9N2 Cluster: Chromosome chr5 scaffold_67, whole genome shotgun sequence (Vitis vinifera)	Poaceae	0	2.13132	6.71e-07	-5.41368	484	2.29e-42	gi|326500170|dbj|BAJ90920.1|predicted protein (Hordeum vulgare subsp. vulgare)	GO:0016120,GO:0090471
16-24 hai	comp7729_c0_seq1	3e-39	tr|F2D268|F2D268_HORVD Predicted protein (Hordeum vulgare var. distichum)	Trinity_noHit_Assembly_uniprot_viridiplantae_fungi	1.0842	32.082	1.02e-80	-4.88706	371	1.82e-44	gi|326507264|dbj|BAJ95709.1|predicted protein (Hordeum vulgare subsp. vulgare)	GO:0046872,GO:0055114,GO:0016705,GO:0020037,GO:0016491,GO:0009055,GO:0005506,GO:0004497
16-24 hai	TC461954	4.63418e-77	gi|226501089|ref|NM_001158817.1|Glucan endo-1,3-beta-glucosidase 3 (LOC100285928, Zea mays)	Poaceae	1.32514	29.2776	2.38e-70	-4.46558	500	2.22e-28	gi|226501090|ref|NP_001152289.1|glucan endo-1,3-beta-glucosidase 3 precursor (Zea mays)	GO:0004553,GO:0016787,GO:0008152,GO:0005975,GO:0043169,GO:0016798,GO:0003824
16-24 hai	comp15705_c0_seq1	2e-16	tr|F2EFX7|F2EFX7_HORVD Predicted protein (Hordeum vulgare var. distichum)	Trinity_noHit_Assembly_uniprot_viridiplantae_fungi	0	0.785224	0.00646957	-3.9731	346	7.26e-12	gi|326500320|dbj|BAK06249.1|predicted protein (Hordeum vulgare subsp. vulgare)	GO:0005739,GO:0008150
16-24 hai	TC399157	0.52	UniRef100_Q2QV94 Cluster: Exocyst complex component 5 (Oryza sativa subsp. japonica)	Poaceae	0.361401	4.20655	1.33e-09	-3.54097	500	4.64e-43	gi|108862385|gb|ABG21938.1|Exocyst complex component Sec10, putative, expressed (Oryza sativa Japonica Group)	GO:0048278,GO:0005737,GO:0006887
16-24 hai	TC238458	0	UniRef100_P10900 Cluster: Photosystem II P680 chlorophyll A apoprotein (Hordeum vulgare)	HVGI.032411	1.56607	16.4336	3.09e-33	-3.39143	500	2.89e-27	gi|305671756|gb|ADM63193.1|photosystem II cp47 protein (Melanophylla perrieri)	GO:0016021,GO:0016020,GO:0015979,GO:0018298,GO:0009767,GO:0019684,GO:0009521,GO:0016168,GO:0009507,GO:0009536
16-24 hai	comp17297_c0_seq1	3e-41	sp|P69373|CEMA_WHEAT Chloroplast envelope membrane protein (Triticum aestivum)	Trinity_noHit_Assembly_uniprot_viridiplantae_fungi	0.120467	1.23392	0.00252473	-3.35654	296	8.82e-39	gi|533310116|ref|YP_008474311.1|chloroplast envelope membrane protein (chloroplast) (Aegilops tauschii)	GO:0016021,GO:0016020,GO:0009528,GO:0006811,GO:0006810,GO:0009706,GO:0015992,GO:0009507,GO:0009536
16-24 hai	TC380478	0	gi|241990140|dbj|AK330482.1|cDNA, clone: SET4_I24, cultivar: Chinese Spring (Triticum aestivum)	Poaceae	0.120467	1.17784	0.00355869	-3.28943	500	1.76e-30	gi|242096188|ref|XP_002438584.1|hypothetical protein SORBIDRAFT_10g022250 (Sorghum bicolor)	GO:0060918
16-24 hai	comp18395_c0_seq1	8e-14	tr|Q6PLR0|Q6PLR0_WHEAT Polyphenol oxidase (Triticum aestivum)	Trinity_noHit_Assembly_uniprot_viridiplantae_fungi	0.240934	1.85088	0.000325906	-2.9415	343	1.25e-14	gi|46946548|gb|AAT06524.1|polyphenol oxidase, partial (Triticum aestivum)	GO:0046872,GO:0055114,GO:0004097,GO:0016491,GO:0008152
16-24 hai	comp9694_c0_seq1	2e-11	tr|F2E750|F2E750_HORVD Predicted protein (Hordeum vulgare var. distichum)	Trinity_noHit_Assembly_uniprot_viridiplantae_fungi	1.56607	11.8905	1.52e-21	-2.92459	449	5.33e-11	gi|326507558|dbj|BAK03172.1|predicted protein (Hordeum vulgare subsp. vulgare)	GO:0005524,GO:0004672,GO:0006468,GO:0016772
16-24 hai	BM134982	3.25e-93	gi|669026884|emb|HG670306.1| Chromosome 3B, genomic scaffold, cultivar Chinese Spring (Triticum aestivum)	NCBI	0.361401	2.63611	1.64e-05	-2.86674	458	1.11e-33	gi|115442243|ref|NP_001045401.1|Os01g0949700 (Oryza sativa Japonica Group)	GO:0016740
16-24 hai	comp24745_c0_seq1	8e-65	tr|F2DEQ1|F2DEQ1_HORVD Predicted protein (Hordeum vulgare var. distichum)	Trinity_noHit_Assembly_uniprot_viridiplantae_fungi	0.84327	6.05744	2.82e-11	-2.84464	384	1.5e-75	gi|326533200|dbj|BAJ93572.1|predicted protein (Hordeum vulgare subsp. vulgare)	GO:0005829,GO:0008150
16-24 hai	TC449649	0	gi|241983352|dbj|AK331292.1|cDNA, clone: SET1_I18, cultivar: Chinese Spring (Triticum aestivum)	Poaceae	0.481868	3.36524	1.19e-06	-2.804	500	3.11e-39	gi|115464781|ref|NP_001055990.1|Os05g0507200 (Oryza sativa Japonica Group)	GO:0003735,GO:0006412,GO:0022626,GO:0022625,GO:0030529,GO:0005840,GO:0005622
16-24 hai	TC449955	0.11	UniRef100_Q8GSM2 Cluster: Lipoxygenase 2.3, chloroplast precursor (Hordeum vulgare)	Poaceae	0.120467	0.785224	0.0372981	-2.70446	446	1.64e-46	gi|34922538|sp|Q8GSM2.1|LOX23_HORVURecName: Full=Lipoxygenase 2.3, chloroplastic; AltName: Full=LOX2:Hv:3; Flags: Precursor (Hordeum vulgare)	GO:0005506,GO:0006633,GO:0006631,GO:0006629,GO:0016702,GO:0055114,GO:0031408,GO:0016491,GO:0016165,GO:0046872,GO:0009507,GO:0009536
16-24 hai	TC445058	0.38	UniRef100_Q3E6W5 Cluster: Uncharacterized protein At2g31810.2 (Arabidopsis thaliana)	Poaceae	0.84327	4.59917	9.82e-08	-2.44731	500	7.09e-71	gi|326514178|dbj|BAJ92239.1|predicted protein (Hordeum vulgare subsp. vulgare)	GO:0009082,GO:0003984
16-24 hai	TC433758	23	UniRef100_Q8LK06 Cluster: Methyl binding domain protein MBD109 (Zea mays)	Poaceae	0.361401	1.73871	0.00249713	-2.26634	500	5.74e-49	gi|326505912|dbj|BAJ91195.1|predicted protein (Hordeum vulgare subsp. vulgare)	GO:0031492,GO:0000785,GO:0005634,GO:0003677
16-24 hai	TC441581	0.27	UniRef100_Q0E0A8 Cluster: Os02g0565400 protein (Oryza sativa subsp. japonica)	Poaceae	0.240934	1.12175	0.0202276	-2.21904	500	7.86e-20	gi|46390363|dbj|BAD15828.1|putative pentatricopeptide (PPR) repeat-containing protein (Oryza sativa Japonica Group)	GO:0009536,GO:0016020
16-24 hai	comp36486_c0_seq1	1e-37	tr|F2DR17|F2DR17_HORVD Predicted protein (Fragment) (Hordeum vulgare var. distichum)	Trinity_noHit_Assembly_uniprot_viridiplantae_fungi	0.963737	4.4309	8.79e-07	-2.20089	283	9.14e-24	gi|326530224|dbj|BAJ97538.1|predicted protein (Hordeum vulgare subsp. vulgare)	GO:0003674,GO:0052541,GO:0008150,GO:0052546
16-24 hai	TC417181	0	gi|326494305|dbj|AK359211.1| mRNA for predicted protein, complete cds, clone: NIASHv1092A21 (Hordeum vulgare subsp. vulgare)	Poaceae	0.722803	3.25307	3.43e-05	-2.17013	500	2.23e-60	gi|326494306|dbj|BAJ90422.1|predicted protein (Hordeum vulgare subsp. vulgare)	GO:0003735,GO:0003723,GO:0006412,GO:0015934,GO:0030529,GO:0005840,GO:0005622
16-24 hai	TC446119	0.45	UniRef100_Q5ZEQ9 Cluster: Catalase (Secale cereale)	Poaceae	6.98709	30.3433	1.19e-37	-2.11861	500	2.31e-47	gi|326516518|dbj|BAJ92414.1|predicted protein (Hordeum vulgare subsp. vulgare)	GO:0046872,GO:0055114,GO:0020037,GO:0016491,GO:0004096,GO:0042744,GO:0006979,GO:0004601
16-24 hai	comp4234_c0_seq1	3e-11	tr|D7KRC1|D7KRC1_ARALL Putative uncharacterized protein (Arabidopsis lyrata subsp. lyrata)	Trinity_noHit_Assembly_uniprot_viridiplantae_fungi	0.240934	1.00957	0.0367544	-2.06703	762	1.31e-09	gi|357470669|ref|XP_003605619.1|Cytochrome b6/f complex subunit N (Medicago truncatula)	GO:0009512,GO:0017004,GO:0045158
16-24 hai	TC434839	0.95	UniRef100_Q95H50 Cluster: Chloroplast 50S ribosomal protein L16 (Triticum aestivum)	Poaceae	0.481868	1.96306	0.00250843	-2.02639	500	5.83e-34	gi|374257096|gb|AEZ01462.1|ribosomal protein L16, partial (chloroplast) (Japonolirion osense)	GO:0009536,GO:0003735,GO:0006412,GO:0009507,GO:0030529,GO:0005840,GO:0019843,GO:0005622
16-24 hai	TC400633	0.91	UniRef100_Q8RZ90 Cluster: Ribosomal protein L18a-like (Oryza sativa subsp. japonica)	Poaceae	1.20467	4.65525	2.84e-06	-1.95022	500	5.78e-43	gi|326495694|dbj|BAJ85943.1|predicted protein (Hordeum vulgare subsp. vulgare)	GO:0003735,GO:0006412,GO:0030529,GO:0005840,GO:0005622
16-24 hai	comp18237_c0_seq1	3e-16	tr|F2EK19|F2EK19_HORVD Predicted protein (Hordeum vulgare var. distichum)	Trinity_noHit_Assembly_uniprot_viridiplantae_fungi	4.09588	14.751	3.04e-16	-1.84857	421	1.81e-17	gi|326522458|dbj|BAK07691.1|predicted protein (Hordeum vulgare subsp. vulgare)	GO:0046872,GO:0055114,GO:0016705,GO:0020037,GO:0016491,GO:0009055,GO:0005506,GO:0004497
16-24 hai	TC436106	0	gi|77818384|gb|DQ245701.1|clone 19552 mRNA sequence (Zea mays)	Poaceae	0.361401	1.29001	0.0253542	-1.83571	500	8.18e-58	gi|357149083|ref|XP_003574994.1|PREDICTED: 60S ribosomal protein L35-like (Brachypodium distachyon)	GO:0003735,GO:0006412,GO:0005840,GO:0005622
16-24 hai	TC440262	0.07	UniRef100_Q8H134 Cluster: At5g09860/MYH9_7 (Arabidopsis thaliana)	Poaceae	0.361401	1.29001	0.0253542	-1.83571	500	2.87e-16	gi|115450229|ref|NP_001048715.1|Os03g0110400 (Oryza sativa Japonica Group)	GO:0009536,GO:0003674,GO:0050832,GO:0010267,GO:0006406,GO:0031047,GO:0005634
16-24 hai	comp401_c0_seq2	1e-72	tr|F2DD79|F2DD79_HORVD Predicted protein (Hordeum vulgare var. distichum)	Trinity_noHit_Assembly_uniprot_viridiplantae_fungi	0.602335	1.96306	0.00700438	-1.70446	714	2.74e-89	gi|326523759|dbj|BAJ93050.1|predicted protein (Hordeum vulgare subsp. vulgare)	GO:0046872,GO:0009055,GO:0051536
16-24 hai	comp1934_c0_seq1	1e-23	tr|Q1ERF7|Q1ERF7_WHEAT Endo-beta-1,3-glucanase (Triticum aestivum)	Trinity_noHit_Assembly_uniprot_viridiplantae_fungi	39.8746	127.823	4.13e-114	-1.68061	377	2.46e-25	gi|109150358|dbj|BAE96094.1|endo-beta-1,3-glucanase (Triticum aestivum)	GO:0004553,GO:0016787,GO:0008152,GO:0005975,GO:0016798,GO:0003824,GO:0042973
16-24 hai	comp3640_c0_seq1	5e-33	tr|F2DNU6|F2DNU6_HORVD Predicted protein (Hordeum vulgare var. distichum)	Trinity_noHit_Assembly_uniprot_viridiplantae_fungi	455.366	1422.94	0	-1.64377	565	4.29e-28	gi|3914470|sp|Q40070.1|PSBR_HORVURecName: Full=Photosystem II 10 kDa polypeptide, chloroplastic; Flags: Precursor	GO:0009535,GO:0009534,GO:0010114,GO:0009744,GO:0009637,GO:0019344,GO:0010218,GO:0042651,GO:0016020,GO:0015979,GO:0009579,GO:0009523,GO:0009654,GO:0010155,GO:0009644,GO:0009507,GO:0009536
16-24 hai	TC268808	0	UniRef100_P05698 Cluster: Ribulose bisphosphate carboxylase large chain precursor (Hordeum vulgare)	HVGI.032411	4.09588	12.6758	3.7e-12	-1.62983	500	4.67e-30	gi|1488525|emb|CAA89997.1|ribulosebiphosphate carboxylase (Bromus inermis)	GO:0009853,GO:0015979,GO:0015977,GO:0055114,GO:0016829,GO:0016491,GO:0019253,GO:0046872,GO:0016984,GO:0000287,GO:0004497,GO:0009507,GO:0009536
16-24 hai	TC273437	0.25	UniRef100_Q9XEA7 Cluster: Cysteine synthase (Oryza sativa)	HVGI.032411	4.09588	12.3953	1.25e-11	-1.59755	500	2.86e-56	gi|326502582|dbj|BAJ95354.1|predicted protein (Hordeum vulgare subsp. vulgare)	GO:0004124,GO:0006535
16-24 hai	TC259026	0	UniRef100_A1E9I1 Cluster: DNA-directed RNA polymerase subunit beta (Hordeum vulgare)	HVGI.032411	1.0842	3.25307	0.000750628	-1.58517	500	3e-112	gi|288563351|gb|ADC53593.1|RNA polymerase beta subunit (Pharus latifolius)	GO:0009536,GO:0009507,GO:0006351,GO:0003899,GO:0032549,GO:0003677
16-24 hai	TC266051	0.9	UniRef100_P52780 Cluster: Glutaminyl-tRNA synthetase (Lupinus luteus)	HVGI.032411	1.32514	3.92612	0.000221733	-1.56696	500	2.69e-56	gi|226497898|ref|NP_001146763.1|uncharacterized protein LOC100280365 (Zea mays)	GO:0016876,GO:0005524,GO:0006412,GO:0005737,GO:0004812,GO:0043039,GO:0000166,GO:0006418
16-24 hai	TC280665	0	UniRef100_Q32439 Cluster: ORF44 (Hordeum vulgare)	HVGI.032411	0.481868	1.40218	0.0378103	-1.54097	500	4.67e-08	gi|351653859|ref|YP_004891584.1|unnamed protein product (chloroplast) (Nicotiana undulata)	GO:0009536,GO:0009507
16-24 hai	TC386313	0	UniRef100_P27807 Cluster: Histone H2B.1 (Triticum aestivum)	Poaceae	0.481868	1.40218	0.0378103	-1.54097	500	3.82e-58	gi|326489539|dbj|BAK01750.1|predicted protein (Hordeum vulgare subsp. vulgare)	GO:0005694,GO:0000786,GO:0006334,GO:0046982,GO:0005634,GO:0003677
16-24 hai	comp12534_c0_seq1	1e-07	tr|Q85WY0|Q85WY0_PINKO ORF45d (Pinus koraiensis)	Trinity_noHit_Assembly_uniprot_viridiplantae_fungi	2.28887	6.45005	3.76e-06	-1.49467	302	7.43e-07	gi|29565662|ref|NP_817244.1|ORF45d (Pinus koraiensis)	GO:0009536,GO:0009507
16-24 hai	TC391192	0	gi|241983969|dbj|AK331911.1|cDNA, clone: WT002_K20, cultivar: Chinese Spring (Triticum aestivum)	Poaceae	0.84327	2.2435	0.011242	-1.41168	500	2.04e-30	gi|115459134|ref|NP_001053167.1|Os04g0490800 (Oryza sativa Japonica Group)	GO:0016311,GO:0005773,GO:0016791,GO:0005634,GO:0005737,GO:0048046,GO:0008152,GO:0009570,GO:0009507,GO:0009536
16-24 hai	comp19286_c0_seq1	2e-56	tr|A6XMY5|A6XMY5_TRIMO Serine hydroxymethyltransferase (Triticum monococcum)	Trinity_noHit_Assembly_uniprot_viridiplantae_fungi	6.50522	17.1627	3.75e-13	-1.39961	319	1.98e-68	gi|326487530|dbj|BAJ89749.1|predicted protein (Hordeum vulgare subsp. vulgare)	GO:0035999,GO:0006544,GO:0004372,GO:0016740,GO:0003824,GO:0006730,GO:0006563,GO:0030170
16-24 hai	TC405416	0.79	UniRef100_A7PP22 Cluster: Chromosome chr8 scaffold_23, whole genome shotgun sequence (Vitis vinifera)	Poaceae	0.722803	1.85088	0.0269932	-1.35654	500	2.52e-58	gi|326488615|dbj|BAJ93976.1|predicted protein (Hordeum vulgare subsp. vulgare)	GO:0008152,GO:0016746
16-24 hai	comp15194_c0_seq1	1e-11	tr|F2D7U2|F2D7U2_HORVD Predicted protein (Hordeum vulgare var. distichum)	Trinity_noHit_Assembly_uniprot_viridiplantae_fungi	3.25261	8.30093	1.01e-06	-1.35168	380	2.92e-06	gi|326505848|dbj|BAJ91163.1|predicted protein (Hordeum vulgare subsp. vulgare)	GO:0006355,GO:0003677
16-24 hai	comp26924_c0_seq1	7e-11	tr|Q6K4J3|Q6K4J3_ORYSJ Putative wall-associated serine/threonine kinase (Oryza sativa subsp. japonica)	Trinity_noHit_Assembly_uniprot_viridiplantae_fungi	1.0842	2.69219	0.00806214	-1.31215	148	5.43e-10	gi|218202308|gb|EEC84735.1|hypothetical protein OsI_31723 (Oryza sativa Indica Group)	GO:0005524,GO:0004672,GO:0030247,GO:0016023,GO:0000166,GO:0006468,GO:0016772,GO:0004674
16-24 hai	TC273433	0.5	UniRef100_Q7XJ26 Cluster: Iron/ascorbate-dependent oxidoreductase (Hordeum vulgare)	HVGI.032411	0.963737	2.35567	0.0150554	-1.28943	500	1.34e-78	gi|326502556|dbj|BAJ95341.1|predicted protein (Hordeum vulgare subsp. vulgare)	GO:0055114,GO:0016706,GO:0016491
16-24 hai	TC251677	0	UniRef100_A1E9N6 Cluster: Ribosomal protein S15 (Hordeum vulgare)	HVGI.032411	1.20467	2.74828	0.0130112	-1.18989	500	4.78e-36	gi|118430433|ref|YP_874698.1|ribosomal protein S15 (Hordeum vulgare subsp. vulgare)	GO:0009536,GO:0003735,GO:0006412,GO:0009507,GO:0030529,GO:0005840,GO:0005622
16-24 hai	TC254577	0.33	UniRef100_Q0D5S1 Cluster: Os07g0539900 protein (Oryza sativa subsp. japonica)	HVGI.032411	2.16841	4.82352	0.00108204	-1.15345	500	2.58e-64	gi|326533190|dbj|BAJ93567.1|predicted protein (Hordeum vulgare subsp. vulgare)	GO:0004553,GO:0016787,GO:0005975,GO:0003824
16-24 hai	CA682845	0.25	UniRef100_A1E9K2 Cluster: Chloroplast envelope membrane protein (Hordeum vulgare)	Poaceae	0.963737	2.13132	0.0361098	-1.14504	500	4.85e-17	gi|345895228|ref|YP_004841960.1|chloroplast envelope membrane protein (Panicum virgatum)	GO:0016021,GO:0016020,GO:0009528,GO:0006811,GO:0006810,GO:0015078,GO:0009706,GO:0015992,GO:0009507,GO:0009536
16-24 hai	comp4141_c0_seq1	5e-19	tr|C5X184|C5X184_SORBI Putative uncharacterized protein Sb01g008460 (Sorghum bicolor)	Trinity_noHit_Assembly_uniprot_viridiplantae_fungi	17.1063	36.9055	3.59e-19	-1.10931	388	7.52e-21	gi|56713915|gb|AAW23949.1|putative calmodulin, partial (Zea mays)	GO:0005509
16-24 hai	TC419799	0.32	UniRef100_A4D8H9 Cluster: P450 monooxygenase (Hordeum vulgare subsp. vulgare)	Poaceae	4.33682	9.19833	1.38e-05	-1.08474	500	4.93e-51	gi|110681901|gb|ABG85296.1|P450 monooxygenase (Hordeum vulgare subsp. vulgare)	GO:0046872,GO:0055114,GO:0016705,GO:0020037,GO:0016491,GO:0009055,GO:0005506,GO:0004497
16-24 hai	TC245100	0.77	UniRef100_A6N1H4 Cluster: Retrotransposon protein (Oryza sativa subsp. indica)	HVGI.032411	3.13214	6.61831	0.00025711	-1.07931	500	3.52e-46	gi|358346026|ref|XP_003637074.1|Cell wall-associated hydrolase, partial (Medicago truncatula)	GO:0016787
16-24 hai	TC375726	0	UniRef100_Q49HE0 Cluster: 12-oxo-phytodienoic acid reductase (Zea mays)	Poaceae	2.65028	5.55265	0.000946246	-1.06703	500	5.87e-62	gi|357163766|ref|XP_003579839.1|PREDICTED: putative 12-oxophytodienoate reductase 11-like (Brachypodium distachyon)	GO:0055114,GO:0016491,GO:0003824,GO:0010181
16-24 hai	comp6480_c0_seq1	1e-38	tr|C5XUE7|C5XUE7_SORBI Putative uncharacterized protein Sb04g035750 (Sorghum bicolor)	Trinity_noHit_Assembly_uniprot_viridiplantae_fungi	5.66195	11.8344	1.13e-06	-1.06362	324	1.51e-31	gi|357137407|ref|XP_003570292.1|PREDICTED: translation initiation factor IF-3-like (Brachypodium distachyon)	GO:0006413,GO:0003743
16-24 hai	TC262295	0.22	UniRef100_Q0JN36 Cluster: Os01g0330600 protein (Oryza sativa subsp. japonica)	HVGI.032411	1.20467	2.46785	0.0363883	-1.03461	500	9.02e-41	gi|357122345|ref|XP_003562876.1|PREDICTED: solute carrier family 22 member 8-like (Brachypodium distachyon)	GO:0022857,GO:0016021,GO:0055085
16-24 hai	TC256871	0.36	UniRef100_Q0IKM2 Cluster: Ca2+ binding protein cbp1 (Triticum aestivum)	HVGI.032411	1.56607	3.19698	0.0164531	-1.02956	500	7.96e-91	gi|242088121|ref|XP_002439893.1|hypothetical protein SORBIDRAFT_09g022130 (Sorghum bicolor)	GO:0005739,GO:0005509
16-24 hai	TC389178	0.31	UniRef100_A7KMR7 Cluster: Rds1p-like protein (Melampsora medusae f. sp. deltoidis)	Poaceae	19.7566	38.2516	7.34e-16	-0.953185	500	1.06e-53	gi|331223996|ref|XP_003324670.1|hypothetical protein PGTG_06207 (Puccinia graminis f. sp. tritici CRL 75-36-700-3)	GO:0055114,GO:0016491,GO:0046914
16-24 hai	comp1450_c0_seq1	5e-67	sp|Q95H52|RR8_WHEAT 30S ribosomal protein S8, chloroplastic (Triticum aestivum)	Trinity_noHit_Assembly_uniprot_viridiplantae_fungi	150.463	283.858	7.94e-101	-0.915758	594	9.76e-75	gi|194033182|ref|YP_002000521.1|ribosomal protein S8 (Brachypodium distachyon)	GO:0003735,GO:0016020,GO:0030529,GO:0019843,GO:0006412,GO:0003723,GO:0005840,GO:0005622,GO:0009507,GO:0009536
16-24 hai	comp2464_c0_seq1	7e-45	tr|Q9XEN7|Q9XEN7_WHEAT Beta-1,3-glucanase (Triticum aestivum)	Trinity_noHit_Assembly_uniprot_viridiplantae_fungi	79.9902	146.556	4.56e-49	-0.873561	678	2.98e-41	gi|4741850|gb|AAD28734.1|AF112967_1beta-1,3-glucanase precursor (Triticum aestivum)	GO:0004553,GO:0016787,GO:0008152,GO:0005975,GO:0016798,GO:0003824
16-24 hai	comp164_c0_seq1	6e-18	tr|B8Y2W0|B8Y2W0_FESAR Photosystem II CP43 chlorophyll apoprotein (Festuca arundinacea)	Trinity_noHit_Assembly_uniprot_viridiplantae_fungi	129.623	233.772	5.6e-74	-0.850787	451	1.59e-09	gi|426406625|ref|YP_007026539.1|photosystem II CP43 chlorophyll apoprotein (Festuca ovina)	GO:0045156,GO:0016021,GO:0016020,GO:0009772,GO:0015979,GO:0018298,GO:0009767,GO:0019684,GO:0009523,GO:0009521,GO:0030076,GO:0016168,GO:0009536
16-24 hai	TC378627	0	UniRef100_Q5I3F7 Cluster: Peroxidase 1 (Triticum monococcum)	Poaceae	83.8451	149.473	2.03e-46	-0.8341	500	6.74e-30	gi|21829|emb|CAA39486.1|peroxidase (Triticum aestivum)	GO:0046872,GO:0055114,GO:0020037,GO:0016491,GO:0006979,GO:0004601
16-24 hai	TC240740	0.6	UniRef100_O81606 Cluster: 1-aminocyclopropane-1-carboxylate oxidase (Sorghum bicolor)	HVGI.032411	12.4081	21.3693	3.27e-07	-0.784256	500	3.08e-46	gi|326509861|dbj|BAJ87146.1|predicted protein (Hordeum vulgare subsp. vulgare)	GO:0055114,GO:0016706,GO:0016491
16-24 hai	TC266566	0.9	UniRef100_A1E9M6 Cluster: Chloroplast 30S ribosomal protein S8 (Hordeum vulgare)	HVGI.032411	21.925	35.7838	1.37e-09	-0.706727	500	5.06e-78	gi|118430422|ref|YP_874688.1|ribosomal protein S8 (Hordeum vulgare subsp. vulgare)	GO:0009536,GO:0003735,GO:0003723,GO:0006412,GO:0009507,GO:0030529,GO:0005840,GO:0019843
16-24 hai	TC278404	0	UniRef100_A1E9I3 Cluster: DNA-directed RNA polymerase (Hordeum vulgare)	HVGI.032411	23.732	38.7003	3.11e-10	-0.70551	500	1.23e-107	gi|218184366|gb|EEC66793.1|hypothetical protein OsI_33194 (Oryza sativa Indica Group)	GO:0006351,GO:0003899,GO:0003677
16-24 hai	comp20834_c0_seq1	5e-14	tr|F2D5N4|F2D5N4_HORVD Predicted protein (Hordeum vulgare var. distichum)	Trinity_noHit_Assembly_uniprot_viridiplantae_fungi	3.61401	5.83309	0.0188454	-0.690658	187	2.51e-15	gi|326494272|dbj|BAJ90405.1|predicted protein (Hordeum vulgare subsp. vulgare)	GO:0005524,GO:0004672,GO:0000166,GO:0006468,GO:0016772,GO:0004674
16-24 hai	comp4764_c0_seq3	9e-26	tr|C6ETB1|C6ETB1_WHEAT Class III peroxidase Prx113 (Triticum aestivum)	Trinity_noHit_Assembly_uniprot_viridiplantae_fungi	21.0817	33.7646	1.3e-08	-0.6795	276	5.25e-17	gi|326523481|dbj|BAJ92911.1|predicted protein (Hordeum vulgare subsp. vulgare)	GO:0046872,GO:0055114,GO:0020037,GO:0016491,GO:0006979,GO:0004601
16-24 hai	TC411407	1.5e-146	gi|721660333|ref|XM_003574207.2|PREDICTED: uncharacterized LOC100822657 (LOC100822657, Brachypodium distachyon)	Poaceae	3.37308	5.16004	0.0476555	-0.613316	500	2.27e-67	gi|18057100|gb|AAL58123.1|AC092697_11hypothetical protein (Oryza sativa Japonica Group)	GO:0005886
16-24 hai	TC243866	0	UniRef100_Q8H1V4 Cluster: Hypersensitive-induced reaction protein 3 (Hordeum vulgare subsp. vulgare)	HVGI.032411	5.9029	8.974	0.00903176	-0.6043	500	1.8e-19	gi|208293677|gb|ACI25443.1|hypersensitive induced response protein 3 (Triticum aestivum)	GO:0016020
16-24 hai	TC397596	0	TaMlo2 mRNA for seven trans-membrane protein (Triticum aestivum)	Poaceae	7.9508	12.0588	0.00248878	-0.6009	500	9.16e-47	gi|310942462|dbj|BAJ24148.1|seven trans-membrane protein (Triticum aestivum)	GO:0009607,GO:0006952,GO:0016021,GO:0016020,GO:0005516
16-24 hai	comp1859_c0_seq1	1e-11	tr|F2DBN8|F2DBN8_HORVD Predicted protein (Hordeum vulgare var. distichum)	Trinity_noHit_Assembly_uniprot_viridiplantae_fungi	46.9822	71.1749	1.26e-13	-0.599255	380	1.34e-11	gi|326518696|dbj|BAJ92509.1|predicted protein (Hordeum vulgare subsp. vulgare)	GO:0005509
16-24 hai	GH206598	0	gi|326500955|dbj|AK363941.1|mRNA for predicted protein, complete cds, clone: NIASHv2020D24 (Hordeum vulgare subsp. vulgare)	HVGI.032411	4.57775	6.89875	0.0254641	-0.591696	500	1.39e-112	gi|326489871|dbj|BAJ94009.1|predicted protein (Hordeum vulgare subsp. vulgare)	GO:0005524,GO:0004672,GO:0000166,GO:0006468,GO:0016772,GO:0004674
16-24 hai	TC450494	0.32	UniRef100_Q7XJ26 Cluster: Iron/ascorbate-dependent oxidoreductase (Hordeum vulgare)	Poaceae	41.3202	62.257	7.53e-12	-0.591389	494	1.17e-66	gi|326494822|dbj|BAJ94530.1|predicted protein (Hordeum vulgare subsp. vulgare)	GO:0055114,GO:0016706,GO:0016491
16-24 hai	comp4073_c0_seq1	2e-42	sp|P69443|ATPE_WHEAT ATP synthase epsilon chain, chloroplastic (Triticum aestivum)	Trinity_noHit_Assembly_uniprot_viridiplantae_fungi	110.95	157.213	4.34e-21	-0.502808	321	9.18e-39	gi|14017578|ref|NP_114265.1|ATP synthase CF1 epsilon subunit (Triticum aestivum)	GO:0009535,GO:0015986,GO:0045261,GO:0016020,GO:0006811,GO:0006810,GO:0046933,GO:0046961,GO:0042777,GO:0009579,GO:0005524,GO:0006754,GO:0015992,GO:0009507,GO:0009536
16-24 hai	TC393108	0	UniRef100_Q84QC7 Cluster: Pathogenesis-related protein 10 (Hordeum vulgare)	Poaceae	57.8242	81.7193	1.57e-11	-0.499004	500	4.11e-33	gi|326503958|dbj|BAK02765.1|predicted protein (Hordeum vulgare subsp. vulgare)	GO:0009607,GO:0006952
16-24 hai	TC452276	0.9	UniRef100_Q7M1K2 Cluster: Beta-glucanase (Hordeum vulgare)	Poaceae	43.2477	60.967	7.46e-09	-0.495406	500	9.44e-66	gi|300681514|emb|CBH32608.1|glucan endo-1,3-beta-glucosidase GII precursor,putative, expressed (Triticum aestivum)	GO:0004553,GO:0016787,GO:0008152,GO:0005975,GO:0016798,GO:0003824
16-24 hai	TC381068	2.39e-150	gi|669026884|emb|HG670306.1|Chromosome 3B, genomic scaffold, cultivar Chinese Spring (Triticum aestivum)	Poaceae	9.99877	13.8536	0.00926697	-0.470437	500	2.29e-31	gi|326521510|dbj|BAK00331.1|predicted protein (Hordeum vulgare subsp. vulgare)	GO:0046872,GO:0055114,GO:0020037,GO:0016491,GO:0006979,GO:0004601
16-24 hai	comp10601_c0_seq1	4e-18	tr|E9KJ50|E9KJ50_9ORYZ Ribosomal protein L36 (Oryza australiensis)	Trinity_noHit_Assembly_uniprot_viridiplantae_fungi	21.5636	29.3898	0.000272634	-0.446717	379	8.41e-14	gi|42795577|gb|AAS46143.1|ribosomal protein L36 (Oryza sativa Japonica Group)	GO:0009536,GO:0009507,GO:0005840
16-24 hai	comp72_c0_seq1	2e-33	sp|P38076|CYSK_WHEAT Cysteine synthase (Triticum aestivum)	Trinity_noHit_Assembly_uniprot_viridiplantae_fungi	1035.54	1397.47	9.09e-133	-0.432444	514	9.03e-35	gi|585032|sp|P38076.1|CYSK_WHEATRecName: Full=Cysteine synthase; AltName: Full=CSase A; AltName: Full=O-acetylserine (thiol)-lyase; Short=OAS-TL A; AltName: Full=O-acetylserine sulfhydrylase (Triticum aestivum)	GO:0005737,GO:0016740,GO:0019344,GO:0008652,GO:0004124,GO:0006535
16-24 hai	comp64_c0_seq1	2e-37	tr|A6XMY6|A6XMY6_TRIMO S-adenosylmethionine decarboxylase proenzyme (Triticum monococcum)	Trinity_noHit_Assembly_uniprot_viridiplantae_fungi	993.492	1254.9	5.91e-76	-0.336991	649	3.68e-42	gi|115589738|gb|ABJ15728.1|S-adenosylmethionine decarboxylase (Triticum monococcum)	GO:0004014,GO:0006557,GO:0008295,GO:0016831,GO:0016829,GO:0006597,GO:0006596
16-24 hai	TC433986	7.58847e-156	gi|669026884|emb|HG670306.1| Chromosome 3B, genomic scaffold, cultivar Chinese Spring (Triticum aestivum)	NCBI	25.1776	31.6333	0.00444529	-0.329302	430	2.84e-35	gi|326492574|dbj|BAK02070.1|predicted protein (Hordeum vulgare subsp. vulgare)	GO:0016787,GO:0008152
16-24 hai	comp1268_c0_seq1	7e-32	tr|Q9SQG3|Q9SQG3_WHEAT PR-4 (Fragment) (Triticum aestivum)	Trinity_noHit_Assembly_uniprot_viridiplantae_fungi	224.069	239.044	0.0197613	-0.0933373	405	4.03e-36	gi|34925032|sp|O64393.1|WHW2_WHEATRecName: Full=Wheatwin-2; AltName: Full=Pathogenesis-related protein 4b; Flags: Precursor	GO:0009607,GO:0006952,GO:0031640,GO:0050832,GO:0009626,GO:0042742
16-24 hai	comp1098_c0_seq1	4e-20	tr|D2CVR3|D2CVR3_HORVD Chitinase (Hordeum vulgare var. distichum)	Trinity_noHit_Assembly_uniprot_viridiplantae_fungi	482.591	366.643	1.03e-41	0.396424	271	4.52e-21	gi|326493550|dbj|BAJ85236.1|predicted protein (Hordeum vulgare subsp. vulgare)	GO:0006032,GO:0005975,GO:0004568,GO:0016998
16-24 hai	comp7197_c0_seq1	2e-13	tr|B6T7B1|B6T7B1_MAIZE Peroxidase 54 (Zea mays)	Trinity_noHit_Assembly_uniprot_viridiplantae_fungi	63.1248	47.3378	3.04e-07	0.415214	443	5.57e-16	gi|357122848|ref|XP_003563126.1|PREDICTED: peroxidase 54-like (Brachypodium distachyon)	GO:0046872,GO:0055114,GO:0020037,GO:0016491,GO:0006979,GO:0004601
16-24 hai	comp501_c0_seq1	2e-25	tr|F2DSX2|F2DSX2_HORVD Predicted protein (Hordeum vulgare var. distichum)	Trinity_noHit_Assembly_uniprot_viridiplantae_fungi	85.7726	63.4909	5.07e-10	0.433966	817	8.99e-22	gi|326491937|dbj|BAJ98193.1|predicted protein (Hordeum vulgare subsp. vulgare)	GO:0005525,GO:0007264,GO:0000166,GO:0015031
16-24 hai	TC407651	0.27	UniRef100_Q43210 Cluster: Phenylalanine ammonia-lyase (Triticum aestivum)	Poaceae	6.62569	4.54308	0.030574	0.5444	500	2.78e-41	gi|326523827|dbj|BAJ93084.1|predicted protein (Hordeum vulgare subsp. vulgare)	GO:0009698,GO:0009058,GO:0016841,GO:0045548,GO:0005737,GO:0016829,GO:0003824,GO:0006559,GO:0009800
16-24 hai	comp944_c0_seq2	1e-11	sp|P30111|GSTF2_WHEAT Glutathione S-transferase 2 (Triticum aestivum)	Trinity_noHit_Assembly_uniprot_viridiplantae_fungi	69.0276	45.4308	4.11e-14	0.603504	207	1.42e-12	gi|232200|sp|P30111.1|GSTF2_WHEATRecName: Full=Glutathione S-transferase 2; AltName: Full=GST class-phi	GO:0016740,GO:0004364
16-24 hai	comp6591_c0_seq1	8e-11	tr|F2DA35|F2DA35_HORVD Predicted protein (Hordeum vulgare var. distichum)	Trinity_noHit_Assembly_uniprot_viridiplantae_fungi	4.81868	3.14089	0.0379762	0.617464	355	1.67e-10	gi|326511623|dbj|BAJ91956.1|predicted protein (Hordeum vulgare subsp. vulgare)	GO:0046872,GO:0055114,GO:0016491,GO:0008270
16-24 hai	TC440353	5.41302e-38	gi|573950070|ref|XM_006657269.1|PREDICTED: benzyl alcohol O-benzoyltransferase-like (LOC102714107, Oryza brachyantha)	NCBI	3.37308	1.62653	0.00584227	1.05226	479	1.74e-15	gi|242094170|ref|XP_002437575.1|hypothetical protein SORBIDRAFT_10g029620 (Sorghum bicolor)	GO:0016747
16-24 hai	TC440245	2.9219e-92	gi|721617929|ref|XM_003564249.2|PREDICTED: Long chain acyl-CoA synthetase 4-like (LOC100830299, Brachypodium distachyon)	NCBI	4.57775	1.96306	0.000303223	1.22154	500	2.25e-35	gi|115466526|ref|NP_001056862.1|Os06g0158000 (Oryza sativa Japonica Group)	GO:0008152,GO:0003824
16-24 hai	comp102_c0_seq1	1e-57	tr|Q8L686|Q8L686_WHEAT Adenosine diphosphate glucose pyrophosphatase (Triticum aestivum)	Trinity_noHit_Assembly_uniprot_viridiplantae_fungi	132.152	55.9752	1.61e-84	1.23934	711	1.24e-61	gi|21322655|emb|CAC85479.1|adenosine diphosphate glucose pyrophosphatase (Triticum aestivum)	GO:0046872,GO:0045735,GO:0030145,GO:0005576
16-24 hai	TC443937	0.87	UniRef100_Q84YY4 Cluster: Peptidyl-prolyl cis-trans isomerase (Oryza sativa subsp. japonica)	Poaceae	4.09588	1.29001	1.4e-05	1.66679	500	1.26e-102	gi|242042545|ref|XP_002468667.1|hypothetical protein SORBIDRAFT_01g049960 (Sorghum bicolor)	GO:0031977,GO:0009507,GO:0003755,GO:0006457,GO:0000413,GO:0016853
16-24 hai	comp3484_c0_seq1	2e-12	tr|F2EG03|F2EG03_HORVD Predicted protein (Hordeum vulgare var. distichum)	Trinity_noHit_Assembly_uniprot_viridiplantae_fungi	3.25261	0.953486	5.13e-05	1.77032	395	4.13e-11	gi|326500372|dbj|BAK06275.1|predicted protein (Hordeum vulgare subsp. vulgare)	GO:0080019
16-24 hai	TC412259	0.94	UniRef100_O24401 Cluster: Chlorophyll a/b-binding protein WCAB precursor (Triticum aestivum)	Poaceae	120.949	33.7646	7.72e-141	1.84081	500	2.13e-83	gi|326497177|dbj|BAK02173.1|predicted protein (Hordeum vulgare subsp. vulgare)	GO:0046872,GO:0009507,GO:0016020,GO:0015979,GO:0009765
16-24 hai	comp28_c0_seq1	5e-14	tr|F6K744|F6K744_WHEAT Chloroplast light-harvesting chlorophyll a/b binding protein (Triticum aestivum)	Trinity_noHit_Assembly_uniprot_viridiplantae_fungi	529.091	146.893	0	1.84875	182	2.19e-15	gi|169195|gb|AAA33701.1|Major Cab protein (Petunia x hybrida)	GO:0009507,GO:0016020,GO:0015979,GO:0009765
16-24 hai	TC446821	0.16	UniRef100_A2WP63 Cluster: Preprotein translocase secA subunit (Oryza sativa subsp. indica)	Poaceae	1.44561	0.336524	0.00226849	2.10289	500	5.86e-39	gi|52075758|dbj|BAD44978.1|putative SecA (Oryza sativa Japonica Group)	GO:0015031,GO:0006605,GO:0016020,GO:0017038,GO:0010109,GO:0010090,GO:0006810,GO:0009658,GO:0000166,GO:0010027,GO:0005524,GO:0006886,GO:0009941,GO:0009646,GO:0009570,GO:0009507,GO:0009536
16-24 hai	CX626690	0.22	CX626690 UniRef100_P05698 Cluster: Ribulose bisphosphate carboxylase large chain precursor (Hordeum vulgare)	HVGI.032411	3.73448	0.785224	3.26e-07	2.24973	500	2.22e-63	gi|61378666|gb|AAX44980.1|ribulose-1,5-bisphosphate carboxylase/oxygenase large subunit (Psathyrostachys fragilis subsp. fragilis)	GO:0009853,GO:0015979,GO:0015977,GO:0055114,GO:0016829,GO:0016491,GO:0019253,GO:0046872,GO:0016984,GO:0000287,GO:0004497,GO:0009507
16-24 hai	TC460450	0	gi|226508973|ref|NM_001147356.1|Hypothetical protein (LOC100272903, Zea mays)	NCBI	1.44561	0.280437	0.00101112	2.36593	500	1.27e-93	gi|226508974|ref|NP_001140828.1|uncharacterized protein LOC100272903 (Zea mays)	GO:0015696,GO:0016021,GO:0016020,GO:0008519,GO:0072488
16-24 hai	comp2123_c0_seq1	1e-30	tr|F2D5U6|F2D5U6_HORVD Lipoxygenase (Hordeum vulgare var. distichum)	Trinity_noHit_Assembly_uniprot_viridiplantae_fungi	17.9496	3.47742	6.58e-31	2.36786	382	6.83e-32	gi|326489479|dbj|BAK01720.1|predicted protein (Hordeum vulgare subsp. vulgare)	GO:0046872,GO:0055114,GO:0016491,GO:0031408,GO:0016702,GO:0016165,GO:0005506,GO:0006633
16-24 hai	TC428171	0	gi|326523612|dbj|AK361773.1|mRNA for predicted protein, complete cds, clone: NIASHv1148N17 (Hordeum vulgare subsp. vulgare)	NCBI	8.55316	1.62653	9.09e-16	2.39466	500	3.5e-34	gi|115464331|ref|NP_001055765.1|Os05g0462000 (Oryza sativa Japonica Group)	GO:0032502
16-24 hai	comp14083_c0_seq1	7e-10	tr|F2ELX7|F2ELX7_HORVD Predicted protein (Hordeum vulgare var. distichum)	Trinity_noHit_Assembly_uniprot_viridiplantae_fungi	1.0842	0.168262	0.00216302	2.68785	318	1.16e-09	gi|326530139|dbj|BAK08349.1|predicted protein (Hordeum vulgare subsp. vulgare)	GO:0004144,GO:0045017
16-24 hai	comp1503_c0_seq1	2e-20	tr|F2DR21|F2DR21_HORVD Predicted protein (Hordeum vulgare var. distichum)	Trinity_noHit_Assembly_uniprot_viridiplantae_fungi	0.361401	0	0.0203693	2.8536	655	2.8e-18	gi|115465005|ref|NP_001056102.1|Os05g0526400 (Oryza sativa Japonica Group)	GO:0016020
16-24 hai	TC400103	0.77	TUniRef100_P23993 Cluster: Photosystem I reaction center subunit XI, chloroplast precursor (Hordeum vulgare)	Poaceae	0.361401	0	0.0203693	2.8536	500	5.8e-39	gi|132107|sp|P07398.1|RBS3_WHEATRecName: Full=Ribulose bisphosphate carboxylase small chain clone 512; Short=RuBisCO small subunit	GO:0009853,GO:0015979,GO:0015977,GO:0055114,GO:0016829,GO:0016491,GO:0019253,GO:0016984,GO:0004497,GO:0009507,GO:0009536
16-24 hai	comp32420_c0_seq1	1e-08	tr|A2Z6X8|A2Z6X8_ORYSI Putative uncharacterized protein (Oryza sativa subsp. indica)	Trinity_noHit_Assembly_uniprot_viridiplantae_fungi	0.963737	0.112175	0.00185131	3.10289	301	8.34e-09	gi|115481870|ref|NP_001064528.1|Os10g0395400 (Oryza sativa Japonica Group)	GO:0016740
16-24 hai	NP1677113	0	gi|521301089|gb|KC912689.1|chloroplast, complete genome (Hordeum vulgare subsp. spontaneum)	HVGI.032411	0.481868	0.0560874	0.028547	3.10289	500	1.96e-77	gi|118430409|ref|YP_874674.1|ribosomal protein S18 (Hordeum vulgare subsp. vulgare)	GO:0003735,GO:0030529,GO:0019843,GO:0006412,GO:0003723,GO:0005840,GO:0005622,GO:0009507,GO:0009536
16-24 hai	TC406523	0.89	UniRef100_A7QBT2 Cluster: Chromosome chr1 scaffold_75, whole genome shotgun sequence (Vitis vinifera)	Poaceae	0.602335	0.0560874	0.0104713	3.42482	500	6.32e-46	gi|34395050|dbj|BAC84633.1|putative B12D protein (Oryza sativa Japonica Group)	GO:0005777
16-24 hai	BE213892	0.74	UniRef100_Q93W25 Cluster: Peptidyl-prolyl cis-trans isomerase (Triticum aestivum)	HVGI.032411	3.37308	0.280437	3.22e-10	3.58832	500	9.39e-79	gi|471270631|pdb|4HY7|AChain A, Structural And Biochemical Characterization Of A Cytosolic Wheat Cyclophilin Tacypa-1	GO:0003755,GO:0006457,GO:0000413,GO:0016853
16-24 hai	AU090099	0.76	UniRef100_P00228 Cluster: Ferredoxin, chloroplast precursor (Triticum aestivum)	HVGI.032411	0.602335	0	0.00205565	3.59057	456	2.25e-42	gi|462081|sp|P00228.2|FER_WHEATRecName: Full=Ferredoxin, chloroplastic; Flags: Precursor	GO:0046872,GO:0009536,GO:0009055,GO:0009507,GO:0022900,GO:0051537,GO:0051536
16-24 hai	TC395337	0.53	UniRef100_A2XJ35 Cluster: Chlorophyll a-b binding protein, chloroplast precursor (Oryza sativa subsp. indica)	Poaceae	0.722803	0.0560874	0.00377209	3.68785	500	2.51e-52	gi|225690798|gb|ACO06085.1|chlorophyll a-b binding protein (Triticum aestivum)	GO:0009507,GO:0016020,GO:0015979,GO:0009765
16-24 hai	comp11332_c0_seq1	3e-21	tr|C7IXG9|C7IXG9_ORYSJ Os01g0800900 protein (Fragment) (Oryza sativa subsp. japonica)	Trinity_noHit_Assembly_uniprot_viridiplantae_fungi	5.90289	0.336524	8.71e-19	4.13264	452	1.24e-22	gi|55296318|dbj|BAD68136.1|hypothetical protein (Oryza sativa Japonica Group)	GO:0003674,GO:0008150,GO:0005575
16-24 hai	comp13351_c0_seq1	3e-27	tr|Q8W428|Q8W428_WHEAT Chitinase 2 (Triticum aestivum)	Trinity_noHit_Assembly_uniprot_viridiplantae_fungi	6.74616	0.336524	5.91e-22	4.32528	167	5.11e-30	gi|18146827|dbj|BAB82472.1|chitinase 2 (Triticum aestivum)	GO:0006032,GO:0008061,GO:0005975,GO:0004568,GO:0016998
16-24 hai	TC431722	0	UniRef100_Q95H55 Cluster: Chloroplast 30S ribosomal protein S18 (Triticum aestivum)	Poaceae	1.20467	0.0560874	5.66e-05	4.42482	500	2.92e-63	gi|118430409|ref|YP_874674.1|ribosomal protein S18 (Hordeum vulgare subsp. vulgare)	GO:0003735,GO:0030529,GO:0019843,GO:0006412,GO:0003723,GO:0005840,GO:0005622,GO:0009507,GO:0009536
16-24 hai	comp9650_c0_seq1	1e-13	tr|F2DMB6|F2DMB6_HORVD Predicted protein (Hordeum vulgare var. distichum)	Trinity_noHit_Assembly_uniprot_viridiplantae_fungi	16.7449	0.729136	6.59e-54	4.52139	406	2.91e-09	gi|326514500|dbj|BAJ96237.1|predicted protein (Hordeum vulgare subsp. vulgare)	GO:0055114,GO:0048037,GO:0008152,GO:0016616,GO:0051287
16-24 hai	comp3629_c0_seq1	7e-15	tr|B8Y5Z4|B8Y5Z4_WHEAT C-repeat binding factor (Triticum aestivum)	Trinity_noHit_Assembly_uniprot_viridiplantae_fungi	4.45728	0.112175	8.85e-17	5.31234	283	4.04e-16	gi|218664723|gb|ACK99532.1|c-repeat binding factor (Triticum aestivum)	GO:0006355,GO:0006351,GO:0005634,GO:0003700,GO:0003677
16-24 hai	comp13479_c0_seq1	2e-29	tr|Q0KKX2|Q0KKX2_HORVU Basic helix-loop-helix protein (Hordeum vulgare)	Trinity_noHit_Assembly_uniprot_viridiplantae_fungi	2.28887	0.0560874	3.21e-09	5.35082	341	5.31e-36	gi|113734244|dbj|BAF30424.1|basic helix-loop-helix protein (Hordeum vulgare subsp. vulgare)	GO:0046983,GO:0003677
16-24 hai	TC447662	8.34924e-150	gi|241990783|dbj|AK330939.1|cDNA, clone: SET5_K23, cultivar: Chinese Spring (Triticum aestivum)	Poaceae	2.04794	0	2.17e-09	5.3561	500	1.93e-75	gi|357116704|ref|XP_003560118.1|PREDICTED: cysteine-rich receptor-like protein kinase 10-like (Brachypodium distachyon)	GO:0005524,GO:0004672,GO:0000166,GO:0006468,GO:0016772,GO:0004674
16-24 hai	TC374841	0	NADPH-dependent mannose 6-phosphate reductase (Triticum aestivum)	Poaceae	8.91456	0.168262	2.19e-33	5.72738	500	2.7e-33	gi|326514718|dbj|BAJ99720.1|predicted protein (Hordeum vulgare subsp. vulgare)	GO:0055114,GO:0016491
16-24 hai	TC429713	0	UniRef100_Q5GMP4 Cluster: Peroxidase precursor (Triticum aestivum)	Poaceae	2.77074	0	2.23e-12	5.7922	500	4.73e-59	gi|58334052|emb|CAI47635.1|peroxidase precursor (Triticum aestivum)	GO:0046872,GO:0055114,GO:0020037,GO:0016491,GO:0006979,GO:0004601
16-24 hai	TC458754	0	gi|670420275|ref|XM_008652740.1|PREDICTED: LOC100194392 (pco100533a), transcript variant X1 (Zea mays)	NCBI	6.74616	0.112175	6.64e-26	5.91025	500	9.23e-93	gi|194692758|gb|ACF80463.1|unknown (Zea mays)	GO:0005524,GO:0004672,GO:0006468,GO:0016772,GO:0004674
16-24 hai	TC387965	0.49	UniRef100_Q43485 Cluster: LHCI-680, photosystem I antenna protein (Hordeum vulgare)	Poaceae	4.81868	0.0560874	2.21e-19	6.42482	500	2.14e-35	gi|666054|emb|CAA59049.1|LHCI-680, photosystem I antenna protein (Hordeum vulgare subsp. vulgare)	GO:0046872,GO:0009507,GO:0016020,GO:0015979,GO:0009765
16-24 hai	TC383048	0	gi|13377496|gb|AF325196.1|PST19 (Pst19), LRR19 (Lrr19), TAK19-1 (Tak19-1), and LRK19 (Lrk19, Triticum aestivum)	NCBI	104.325	0.616961	0	7.40168	500	2.34e-69	gi|326493072|dbj|BAJ84997.1|predicted protein (Hordeum vulgare subsp. vulgare)	GO:0005524,GO:0004672,GO:0000166,GO:0006468,GO:0016772,GO:0004674
16-24 hai	TC438166	0	gi|18146826|dbj|AB029935.1| mRNA for chitinase 2 (Triticum aestivum)	NCBI	24.0934	0.112175	1.52e-96	7.74675	500	6.34e-27	gi|18146827|dbj|BAB82472.1|chitinase 2 (Triticum aestivum)	GO:0006032,GO:0008061,GO:0005975,GO:0004568,GO:0016998
