# Supplementary material for: Microscopic and Molecular Characterization of the Prehaustorial Resistance against Wheat Leaf Rust (Puccinia triticina) in Einkorn (Triticum monococcum)
Source: Front Plant Sci. 2016 Nov 9;7:1668. doi: 10.3389/fpls.2016.01668 (PMC5101855; doi:10.3389/fpls.2016.01668)
Supplement: Supplementary file 7 [file Table_3.XLSX]

## Sheet: Table S4
Table S3: MACE sequences of differentially and exclusive in one accession expressed genes which matched GO-terms after Blast2Go analyses and are shown in Tables and Figures.
Hours after inoculation, Figure or Table	Database ID	Sequence
0-8 hai	TC414793	GTGCTGATGGTGTTCTCACTTATCCAGATCTTTTTCCCACTGGGCAAGATCTCCACCATGATATATGGGGCCGTGGCGTCGATCATCTTCTGTGGCTACATCATCTTTGACACGGACAACATCATCAAGCGCCACACGTACGACGAGTACATCTGGGCTGCTGTGTCCCTCTACCTCGACATCATCAACCTGTTCCTGAATCTGATGCAAATTCTGCGGGCAGCCGATAGCTGAGCGCACCTGAGCCCTGCTCGCCTTGATTTAAGTCCACTAGCTTGTGCATATCAGAAAATTCATGAATGCCCGCGGATACCTGTAGGCATGTACAATCGTTATCAGTAAATTCTGCCGTCCTAGACTCCATGACATGTCTTGTTTCCTAGCTTCCTGGAGTATGCA…
0-8 hai	TC274970	CCGGCACCACCTCCACCGTTACAAGACCATAGCGCACGTCGGCGCCACCAGGGCGCTCTCCGACTCGGACTGCTCCGACACGGACGCCGAGGCGCAGACGAAGTACCTCATCCCGCCCACGAAGCAGAGGAAGCCTGGATTCGGAGGTCCGTGTGGACGTGGACGCCGCGACGCCGGATCACCGTGACAGCTTCTCCTTTCAGAGTCCGCCGCCTGCTCAGAATGCGATGGAGAAATGACCAAACGGGCGTAGGTCGTGCTTAGTATACTAATAGTATGTACTAATTCGTTATAGGTTAGAGGATCGGCAGGCCGTCGAGGTGGGTAGGCAACTTTACCGTGCATGTTTTCATTGTTTTGACTACAGATTAAGGTTGGTGTGCCATTTGGGGTGCATGA…
0-8 hai	TC446467	ATATATCTACCATCTTCTCACTGTGTATGGGTTGTTGCAGGCAAGTTCTACACGTTGGCGACGGGCGCAAACGAGAGGAGATGGGACAAGATGAAGGATAGGCTACATACAATCGTCGACTCATTCAAAATCGAAACAAAAGTGTGAGGGGTATTTGATGCATTGTGCTGATTTTCTATTTTTGGTTTGTTCGTTTTCGGAGCTACAGCTGGCGTGAGGTTCAATGGCAAATGTCGGGAATACAGATTCTACTGATCTTTTTTCTTTTCTTTTCTTTTCTTATGAAATATGTGATTTCAAATACTATTGTCTATATGTATATCATTTCACCCTCTATAATGCGATCCTTGGAGTACGGAGATCGAGCCTTGTGTAAATGTCTCAACATAAGCAATATTA…
0-8 hai	TC444824	TAGAGAAATAAAGGAAAATAAATACATTACATGTCCTCACAAGCCAGAAGGATCGATGTTTGTAATGGTGAAACTAAACTTACATCTTTTGGAGGCGATCCATGATGACATTGATTTTTGTTGCAAGCTCGCAAAGGAAGAATCAGTAATTTTATGTCCAGGGAGTGTTTTGGGAATGGAAAATTGGGTCCGCATTACTTTAGCTTGCGTTCCATCTTCTCTTCAAGATGGTCTTGAAAGGATCAAATCATTCTGTCAAAGGAACAAGAAGAAGAATTCAATAAATGGTTGTTAGTTGTACACACCTTAGTTGTACATCTGACTGAAGCTGTAAATCGTTTCTAGTTATCGTTATCCATATATTTCAATAAAACATCTTGTAATGGTTCGGTTGTAGCT…
0-8 hai	comp9015_c0_seq1	GGACGTGTACGCGTGCACCTACACGCCCCGGGAGCGGGACCGGTTCGAGGGCAAGATCAGGGCCGTCGTGCAGTCGCTCATCGACAACGGCATCCACGTCAAGCTCTACCTCGACTGATCCTCTTTTTTTTTGCTGGTGTTGTGTGTCTGTTGCCGCTCTGCTTTCTGCACCTGCTGCTGAAGAAGAGTGTTGGCTTGGTTGTGACTTTTGCGGATGTCCCAAGTCTGTTGCAAGAAATTTCGCAGACTTTTCACTGGTAGCTACTCTCCATGTGAAAATGTCAACCACACTTGACATTTTGGTGCCTTGTTTTCTACTAGTAGGAGTACCATTTCTGTTGTTAAGATGGTGATGATATGGTTTTCTACAGCTGAAATGAAAAAAAAAAAAAAAA
0-8 hai	comp6634_c0_seq1	GGAGAAGTTGGCGCTTACTTTGGAAACGACTCAAGAAGAGAAGGAGAAGGTGAGGAAGCTGGCTATGGTGGCACTGTGGTGTATCCAGTGGAACCCGAGAAACCGGCCGTCGATGACAAAGGTCGTTAACATGTTAACGGGGAGGTTGCAGAGTCTGCAGATGCCCCCGAAGCCCTTCGTCTCATCTGAAAATGAACTCATGCCATAAATGAAAACAGGGACTGCCATACTCTGTCAACATTCAAGGTTGTACTTTATCTACGCGTGTGTTGCAACAATAGCAACCACCGTGTTTTGATGCTTTCAATCCATTAGGTCTGAAGCGATGTCTGAATAATCACCGGACACTACCCTGTAATAGTGCTACTAGTTGTTTGCAAGATACTGCTACAATCTACT…
0-8 hai	comp12172_c0_seq1	AGACAGGAAAATGCAGGAGATGTTTGATGACAGCTACTATGGTGCTGATGAGGTTGATCCTGGGTTTGGAAGTGGAGATGATTTGGATTTGGTCAAACCTGATTTTGACAAGGAAGATGAATTGCTTGGATTACCTAAAGATTGGGCACCTGATGGTAAAGAAGGATCTACTGCCACTGGTGACAAGAAGAAAAAGAAGAAGAAAAATAAGGAGCTTGCAAATGGTGAG
0-8 hai	TC258438	AAAAAGATCCGTGGATTAGACTCCCTTTCTTTCCAGGGTTTGTATTAAAAATGCAACACCCTGTTCTGACCATATTGCACTATGTATCATCATTCGATAAACCGAGAAATGCTTCTTCTCTCTGATTCAAGTAGAAATACAAATGGAAAAATTCGAAGGGTATTCAGAAAAACAGAAATCTCGTCAACAATACTTTGTCTACCCACTTCTCTTTCAGGAGTATATTTATGCATTTGCTCATGATTATGGATTAAACGGTTCTGAACCTGTGGAAATAGTTAGTTGGAATAACAAGAAATTTAGTTCACTACTTGTGAAACGTTTAATTATTCGAATGTATCAGCAGAATTTTTTGGATAACTCGGTTAATCATCCTAATCAAGATCGATTATTGGATTA…
0-8 hai	TC442857	GTTGCTCATAACGGGAAAACCTTTGATGTGCCCTTTCTCATCTTTGAGTTCCAACGTTGCAAACAAGAGATGCCTGCTGACTGGCTGTTTGTGGACACACTTCCTATTGCAAGACAGTTAGTTGATTCCGATGGGGAAAAAATCAGCTCCGCATCGATGAAGACACTGGTAGAGCGCTACAAGATCCCAGTCGATGGCAAAGCGCACCGTGCAATGCATGATGTGACCGCCCTGTGTTATGTACTCCAGAAGTTGACGTTCGAGTTGAAACTAACCGTTCCACAGCTCCTTGAGAAGTCGTTCCGGGTCTCTGATATCACGACGACACCCCCTAAAAAATGACTGCTAACACCCTCACCTGAACAATATCTAGAAACTCTGGATTATTTCATTGGCATT…
0-8 hai	TC411172	AGGTCATTGATATGCTTCTCTTCAACGGGATGGAGGAGCTGAACAACATCACCGAGCATGCGAAGCAGCGCCACCACATCATCGGGCAATACGTGGTTGGCCACAAGGGGCTGGTGCAGGACCTGGAAAAGGACCAAGGGAGCTCCGAGTTCCTGAAGAAATTCTACACCAGCAACTACTAGAATCCGAGGCCGCCACAAAAATTTCCAGCCTTCCTGTAGAAGTGCCCTTGACATGTACTCTGAATAAGACGCTGAGAAACACATCCGGCCCAATTTATTTTATTACTCTATGTTTTGCTTTGTTCGAGCTTGATTTGATTACTTGGTCATCTCTACTCAATGAGATGGTGTCTGCCAGTGAAACGGTTGTAACTCATAGACCCTGCTTCCCAAGCTC…
0-8 hai	comp5108_c0_seq1	TTTTTTTTTTTTTTAGACTCTGCATTTCCATTTATTATGTACACCATCTGTTGGTCTTGACATGTGAAAAAGAATCTTGCACATGCTAACTAGTGTCATCACCAATCTCACTCGCCTCGTAAACAACAAAAATATTTTTTTCTATACAGTATCATGCATCTTCTCTCTGGAAGAAAAAAAAATAAGAACAAAAAAAACGTATGGAGTATGGACACCGCCCATGCTACAACGGTTGGCTCTGCTGGCGCCGCCGCTGCGCCGCCCAGTGGCCGTAGGCCTCGCGCAGCCGCCGCCGGAACCGCGCCATGTCCAGCCGCACGTTCTGCCCATCGAGGTACACCTTCTTGGTGACCTGCCATCCCTTT
0-8 hai	TC449518	TGGGGCTGACCGGGGTTCCCGGTGCCGGGTGCGGGCGACATGTTCTGCGGGCGAGCACCGGTACTCGGGACCGGCACGGGTGCAGTTACGAATACAAGGCCGCCGCCCGGGACGCCATCGCCAGGGACAACCCCGTGGTGCGCGCCGCCAAGATCGTCAGGTTCTGAAACCAAGCAAGGGAAGAAGAAATTCACAACCCCAGCCGATGCAAAGCAACGAATCATCTCATCGAGGCCGTGGGCCGCCGTGCGCTAGTATTATGCTGTTGTTCTCATCTCCGGAGTGTTTCCCTTTTTAATTAAAAAAATCTTTATTTATTGGAAGGAAAAAAAATGGGAGGTAAAGATGTGGATGGAAAGGAAAGGAAAGAATAGCGTGTGTGATGTAATATCAACGGGT…
0-8 hai	comp7197_c0_seq1	CGCAGTAGGGACGACGGCGCCGATCGTCGACCGGTTCGCAGGCAGCCAGGACGCATTCTTCAAGGCCTTTGCGAATTCCATGATCAAGATGGGGAACATCAGGGTGATAACGGACCCCTCCAAGGGAGAAGTCCGGAAGCGTTGTGCATTTGTCAATTGAGGTTAGGGGGACACCACGTGCGGATATACAATACAAGTGTGGGTGTGGCATGGGAGATGTGCGTGTGATCATGGATGTAAGGATGAATTCATCTCTTATTTTTCAGCAATAATTGGTATGTGTGTCAACCAAATGTAAACATTTCGTGCATGCATGCTTGTTGTCGGATCGTGGAATAAAGTGTAAAAAGTCATTTCAATGTTTTCGTTCACACAGTGGAAAAGTGTTTGATTCTTACC…
0-8 hai	comp14739_c0_seq1	GGCAGCTTGATCGGGCCCCCCGCGATGATCAAGGAGATGCTCGACGTCGCCGTCACCCATGGCGTCCGCGCCTGGACCTCCGCCCATCCGATGGCCGACGTCAGCCAGAAAGTCAAGGACATGAACGCCGGCAAAGCTCGGTACCGCTACGTCATGACCAATCCGTAAGCCCAGCCAAAAGTCACATACAAAGTATCCTTCATTCTCAGTGTCCCTGTAGAGATGTGTATCATGTGTCGTAGAGCACCTTTAGTGTACCGTTGCAAAGGCCGAGCAGCCCAGCGTGTTATTGTATGTACACATGTAGCCAAAATAGAATCACGCTAGCTAGTAAACACAATCATCCTATAAAAAAAAAAAAAAAAAA
0-8 hai	comp4764_c0_seq3	GGACCAGGTGCTGTTCAACAACGACACCACTGACAACACTGTCCGGAACTTCGCTTCGAACCCGGCAGCGTTCAGCAGCGCCTTCACGACCGCCATGATCAAGATGGGCAACATCGCGCCGAAGACAGGGACGCAGGGCCAGATCAGGCTCAGCTGCTCCAGGGTGAACTCATAATTGACAGACGAGTTACTGTCTACTAGTCAGCACCACACGTGAATGAATAAGACCACAGAACCAGTGGCCAATATGAATACCAGCTCTTTGAAAACTTGTAT
0-8 hai	TC452276	ACCGTGCAACGACGACTGCGACGGTCTGACCTACACCAACCTCTTCGACGCCCTGGTCGACTCCATCTACGCCGCGCTGGAGGACGCCGATACGCCCGGGGTGAAGGTCGTCGTGTCCGAGAGCGGGTGGCCGTCGGCCGGCGGGTTCGGGGCGACGGCGCAGAACGCGCAGGCGTACAACCAGGGGTTGATCAAACATGTCGGCGGGGGCACACCCAAGAGGCCTGGGCCGTTGGAGACGTACATGTTTGCCATGTTCAACGAGAACCAGAAGACAGGGGACCCGACAGAGAACCACTTTGGGCTGTTCAATCCGGACAAGTCGCCGGCCTACTCCATTAGTTTCTGAGTGCGGTAAACGCTGGATATTTTGTGTTTGAAACTTTGAATAAGCTGCCT…
0-8 hai	TC399239	TCATCTTCACCACCAACTACAAGGACCGGCTCGACCCGGCGCTGCTGCGGCCGGGGCGCATGGACATGCACATCTACATGGGCCACTGCTGCTGGGAGGCGTTCAAGACGTTGGCCGTAAATTATCACCTCGTGGACGACCATGCTCTGTTCCCAGAGATACAGGAACTGCTTGCCGCGGTGGAGGTGAAGGTGACGCCGGCCGAGGTGTCCGAGATGCTGCTGCGGAGCGAAGACGCCGACGTTGCGCTACGGGTGCTGACGGAGTTCCTCCAGGACAAGAGAAGCAAGGCAAGAAAAGAGGCAACAGAAATCAAGATCGGCGTAGCAGAGAAGGCAATGTAGCAGTAGTAGTAGTATTCAGTGTCAGTATCCCCTTCAACGGGACCGTTTTATTGGA…
0-8 hai	TC389178	CTCGTTGACGGTTGCTTCAACCAACATGACTGGTGCTACCACCTGTGCTTTCTTGAGCGGATTGAACACCACGTTCTCTTCGTTCGCCGATGGCAAATGTCAAGTGCCCACCGACGGTAAAGTTGGTGGTGGTCAGGTTTACGTTCTGTTGACCAGTGGCCAAAACGTCACCGACTACTCAACTATCGCTGGCCCGGCCATTGTCGAGATGGACACTCCTGGTACCGCCAACGCCACCCACACCCTGGCCACTGGTGCCTCCCAGAACGCTGCTTCCTCCGTCATGGTCGGTGGTCTGGCCGTCTTCGGCTCAGCTGTCGCCGGTCTCTTTTCCCTTGTGGCTTAAAGATCACTTGGAATGGTTGTCTTATCCTCTCTTCTTGATGCTGCTACTATCAC…
0-8 hai	TC370278	AACGGGCTGACGTACAGCAACCTGTTCGACGCCATGGTCGACTCCATCTACGCCGCACTGGAGAAAGCCGGCAAGCCCGACGTTAAGGTGGTCATATCCGAGAGCGGGTGGCCGTCGGCCGGTGGGGTCGGGGCGACGGCGCAGAACGCGCGGGCTTACAACCAGGGATTGATCAACCACGTCCGCGGGGGCACGCCGAAGAAGCCCAGCTTGCTGGAGACGTACATTTTCGCCATGTTCAACGAGAACCAGAAGACAGGGGATCCGACGGAGAACAACTTTGGGCTGTTCAATCCGGACAAGTCGCCGGCCTACTCCGTTACTTTCTAAATGCAAAATTCATGCATTTCAGTCAACCACTCGTCTGTCTGTGTTATGTTCTAATTTTTCTTATATCTC…
0-8 hai	TC429840	GCCAGCTAAGTTCGACCCCTCCAGGTTCCAGAGCCAGTCATCCGTGACGCCACCGTACTCCTTCGTCCCCTTCGGAGGCGGCCCCAGAATATGCCCCGGGATGGAGTTTGCCAAGATGGAAACATTGGTGATGATGCACCACCTGGTGAGACACTTCAGATGGAAGCTTTGCTGCAAGGAGAAGACTTTCGTGAGGGTCTCCTTCCCGTCGCCACTGCAAGGCCTGCCGATAGAACTCGAGCACATCAATCCCGGGTGACCGTCCAGGGTTTGCTAAATAAGGAACCGAAGCAGAGTGGTGTTATGACACCGGAGTTGCTTATTTTGGAAAGTTATGTCCTAACCTTTTTGGTGGGCAGGTACTATGATGTTTGAGTTTTATCAGGGGTTGCTTGTCAC…
0-8 hai	TC368637	GGGAGGGGTGGACGGCACGCCGGCGACGGCGACGGGGTACTGCGCCGGGAGCTTCGCGCACACGCCGCACATGGTCCGGCCCGAGGAGACGAGGAAGGGGTCGGTCAAGACGGTGGCGAGGTTCGGCGTGTGCGACCTGATGGACGACATCGGAGCGGACGGCGACCAGACGGTGGTCGTGTCGCTCGTACCCAGGTGCGGCGGTGAGCTGGTCACCGTAGGCGGCGTCAGCATCAGCTACCTCAAGTGAAGTTACGTAATGTGGTCCGCTCTCGCGTCGGTGGCTCGCCGTGGTATAGAATCTATGTAATGGTGATGGTGATGAATTATAAATAAGCTACCGCAAGTGACTGCCGATGAATCTCTGGTCGGCGTTCACTGTGGTATGGAATCTATGGT…
0-8 hai	comp16400_c0_seq1	GAGGCAGTTCGATCGACGGCCGGTTGCAGCGGCTGCACGCGGTGACATTCCGGGGCCATCCACGGCAGCCACCGCGTCGCCCGACGACGGTGACGGCTCCGGTGGATCCATGCAGCCGCTTGAGGAGGATCTGATGGAAGGAGCTGGCGGTGATCCATACGGAGACGATATAGCCACATTGGCTGCTCTTCTCTACTGGTCTACGGACTAGATTATGCATTCGTTTCAACAGATCGAATCTTGAGCAGTTTCGTCTCCATTCACAGATTATGCTCTATCTAAATCTTAAAACATAAAATTCTGGACAAAGAATGATCTATGAATTTGAGCACTAGCTAGTTTGTACTACGAATTTGTAACAGGGAAAAGGGGGAGAAGGGAAGTGACTATTTCTTAGTC…
0-8 hai	TC243866	GATACTATGAAAGAGATCGGCGCGTCCTCCAAGTCCTCGGCGGTGTTCATCCCCCATGGCCCTGGCGCAGTGCGCGACATCGCCACACAGATCCGCGACGGTCTTCTTCAGGGCCAGTCTGCCTCTGACAACTAGCAGTTTGCTTCAGGGCCAGTCTGCCTCTGACAACTAGCAGTTTGCTTCAGGGCCAGTCTGCCTCTGACAACTAGCAGTTTGCTTCAGGGCCAGTCTGCCTCTGACAACTAGCAGTTTGCTTTGCCGGCATGAACTTTAAAAGCTGGCGGTGGTTTGTGGTTTGCTAGCTATTGCCTACAGTACTGTCTAATATGATGCATGCCGTATTATTAAGAACTTATATGGAACCATATGTGGATCGTGGCATGCCATGCCTTAGGTTGA…
0-8 hai	TC397596	CCTGCATCATGGGGCAGGTTGGCTTCATTGTGCCGAGGCTTGTTATTGGGCTCATCATTCAGCTTCTCTGCAGCTACAGCACCCTGCCTCTGTATGCAATTGTAACACAGATGGGGAGCTTCTACAAGAAGGAGATCTTCAATGAGCATGTGCAGCAGGGTGTCCTGGGTTGGGCTCAGAAGGCCAAGATGAAGAAGGGGTTCAAGAAGAACAATGGCGCGGCCCAATCGACGAGCCCCGTCGATTCTGCGGGGCCTTCTGCTAAGGTTGAAATGATAAAACGACCGGCGCGGGAAGGCAACGATGCTGGTGAAAGCATAGAATGATGTAGTATGGGTAGTGATTAGTGTTGTCTAGAGCAATGGCGTCTATGATGTCTATTTTGGTGCTGCAATGAAA…
0-8 hai	comp3667_c0_seq1	CCGCCCTATATGCGGAGGCAGGCCGTGCGGACAGCGTGGCCTACCATACGGCGGCCGTCCTCGGCCCTACCCCTACCGTCCGCAGCCCAGCCCCGAAGCCCCTCCACCGTACAATGGAGGGATTGGACGACCATGATCATAGCAGCACAAGTTGCTGCAACAACCTTACTGAACCGGCCGGGAGTGTGATAACCGGTCGTACGAATAAACTCCCGTTTATTACTGCCAATAAAACTGCGAGTCTTGCCCCCATATACGAATGGGTGTGTGAACGTGAAAGTTCGGTTCCGAATTATACTACTAGTAGTAATAAAGATGGATAGTGTAAGTGCAAGTGTTATGTGTTTGCAGTCTGGATTCAGCCTACAAGGCTGCCTCGTGCTATTTTACTCTAGGCAA…
0-8 hai	comp20987_c0_seq1	CAGTCCATGGCCATGAACCTAGCCGGGAGAACTTACAATGTAACATCTCAGCGCAGCCAAAACGCATGCTATAGCTTGGAGCAGGAGTTCCTCGCATCCGCTAGCCTGCCGCGCTAGATATGCTTGTCAGCTCTCTAGTGTTTTTGCCATGGTTGTTCTTTCTAAGCTGAGGCAAAAAATGTATTTTGCAGCACCATCTTAGATCACCTTATCTTGTAAGGCCCTACATGCAGTCCTCTTTTTTACAAAATGTAGTATTATGCAGTGCCCTCGTTTTCTTTCTGAGAATACAGTACCATCTTACTTGATGAATGATGGATTTACTCAACAAAATTAGTGTTTGATCCTTGATACATCGCACT
0-8 hai	DR909844	CGACCACATCGCCGTGGACATGAAGGACCAGAAGATGACGGTCGTGGGCACCGTCGACCCCGTCGCCGTCGTGGCCAGGCTGCGCAGCAAGCCCTTCCCCACGGCGCAGATCTTCTCCGTCGGCCCGGCCAAGGAGGAGAAGAAGGAGGGCGAGAAGAACGACGCGGGCAAGCAGGTGGAGTACCCGACGTACTGGTACCCACCGCCGCCGTACCACCCGCACCTGTGCCACCTCGCCGAGGAGGACCCCAACTCGTGCGTCATCTGTTGATCGACGCGTGCCGCCGACTCCCTCCCTTCACTATATTTTGTGGCTGGCCGTCCTGCCCGCCGATCGATCAGCCTACCTGCACCGGTGATCGACGGCGTGCGTATATATATGGCCGTGTAAGGTGTGNT…
0-8 hai	TC378627	ACACGTTCGACAACGCCTACTACACCAACCTCGTGTCACAGAAGGGGCTCCTGCACTCGGACCAGGTGCTGTTCAACAACGACACCACCGACAACACCGTCCGGAACTTCGCGTCCAACCCGGCAGCGTTCAGCAGCGCGTTCACGACGGCCATGATCAAGATGGGCAACATCGCGCCGAAGACGGGGACGCAAGGGCAGATCAGGCTCAGCTGCTCCAGGGTGAACTCGTGATTGAATGACGAGCTACTACCTAATACCTGGTCGGCAGCGCTCGCCAGCACAGACACCTGATGAATGAATAAGGCCACAGAACCAATGGCCAATATAAATACCAGCACTTGAAATGTGTATTTTATGTACGAGCAGCAGCAAATCATGCATGCATCCACATATTATG…
0-8 hai	TC393108	TTTGTTAGCGTCTTGTTCGTATGACATGACTGTGTGCTTATGGGATTTCATGGTGGAGGATGCTTTGGTTGGGAGGTATGATCATCACACTGAGTTTGCCGTTGGGGTTGATATGAGTGTACTTGTTGAGGGATTGTTGGCCAGTACTGGATGGGATGAGCTTGTCTATGTGTGGCAGCAAGGAATGGATCCCAGAGCGGTTTGATACTTGTTAGGAAGGGATTTTTCTTTTCTTCTTTTTTATTTTCTCCTGTTTTTAAATTTTTATTTTTGTTGTCGTTACAGTTATACATGATGATCATAATTTTATAAACTGGTTGAATGTGATGCTTATTGGGAGATTGGCACACTTTTGGACATAAGTATGAATGTTGCTGGAAAGTTGTCATGTGAAAAATG…
0-8 hai	DR740290	TTTGTTAGCGTCTTGTTCGTATGACATGACTGTGTGCTTATGGGATTTCATGGTGGAGGATGCTTTGGTTGGGAGGTATGATCATCACACTGAGTTTGCCGTTGGGGTTGATATGAGTGTACTTGTTGAGGGATTGTTGGCCAGTACTGGATGGGATGAGCTTGTCTATGTGTGGCAGCAAGGAATGGATCCCAGAGCGGTTTGATACTTGTTAGGAAGGGATTTTTCTTTTCTTCTTTTTTATTTTCTCCTGTTTTTAAATTTTTATTTTTGTTGTCGTTACAGTTATACATGATGATCATAATTTTATAAACTGGTTGAATGTGATGCTTATTGGGAGATTGGCACACTTTTGGACATAAGTATGAATGTTGCTGGAAAGTTGTCATGTGAAAAATG…
0-8 hai	TC383948	CAAAGGAGGTTGAGGCTGCCCGGACCTCCGTGGAGAACGGCACCGCCACACAGCAGAACCGTATCACCGAATGCCGGTCATACCCGCTCTACAGGTTCGTGCGCAAGGAGCTTGGGACTGAGTACTTGACTGGGGAGAAGACACGGTCTCCTGGGGAAGAGGTGGACAAGGTGTTTGTCGCCATGAACCAGGGCAAGCACATCGACGCGCTGCTGGAGTGCCTAAAAGAGTGGAACGGTGAGCCCTTGCCCCTCTGCTGAACAGAGGATCAAGAAACTGAAGAGAAGACTGTGTGCAGAAGGCTCTGTATCTTCTTAGCTGGAGTACTCTCTTAGCTGATAAGTGATAATATTTTTTCAATTGTATTTTCTTAAGAATCGATGTTTTGTGGGATGGAAA…
0-8 hai	TC404620	AACATATGGTTATATGGCTCCGGAATATGCATCTGAAGGCATTTACTCGATCAAATCTGACGTGTTCAGCTTTGGTGTGTTACTTCTTGAGATCCTTAGTGGGAAAAGGAATTCTGGTTTCCATCAGTATGGAGACTTTCTTAACCTTCTTGGATATTCATGGCAACTCTGGGAAGGAGGGGGGTGGCTTGAGCTTCTAGAAGTCTCAATTGTCAAGGAGATCCATACAACAGAGGCTAGGAGGTACATTAACATTGCACTAATGTGCGTACAAGAGAGTGCAGATGATCGACCCACCATGTCAGAAGTTGTTGCAATGTTAACGAGTGAGAGTGTTATTCTCCCAGAGCCTAATCATCCAGCATACTTCAACTTAAGGGTATCTAAGGTACATGAATC…
0-8 hai	comp13351_c0_seq1	CGTGCCATGATGTGATCACGGGGCTGTGGACTCCGACGGCCAGGGATAGCGCAGCCGGACGGGTACCCGGGTACGGTGTCATCACCAACGTCATCAACGGCGGGATCGAATGCGGCATGGGGCAGAACGACAAGGTGGCCGATCGGATCGGGTTCTACAAGCGCTAC
0-8 hai	NP9351208	AACGACAACGGCAACGGCCTCACCTACACCAACCTCTTCGACGCCATGGTCGACGCTATGTACACGGCCATGGAGCAGGCGGGTGCGTCGGACGTGCCCATCGTGGTCTCGGAGAGCGGGTGGCCATCCGCCGGCGACGACCTGGCAACCCCCACCAACGCGCAGGCGTACAACCAGAACCTGATCGACCACGTCGGCAAAGGCACGCCCAAGAGGGCCGGGCCCCTGGAGACGTACATCTTCGCCATGTTCAACGAGAACCAAAAGGGAGGGCTCGAGACTGAGAGGAACTTCGGGTTGTTCAACGGCCCCGATAAGACGCCGGTGTACCCTATAAGGTTTACCAATTAGTTAAGACGACCGGACTATATCTTCATGTTTACAGGAGTACATACGTAC…
0-8 hai	TC371400	TGTACGACAGGATGGGCGCCGCGTTCGCCGAGGCGTACGACGGCATCGACAGGCGCGACTACGCGGCGGGCAAGGAGAAGGCCGGCGAGGCCGCGTCCCTCGCGCGCCGCTGCGCCCACGCCTTCGCCCGCGCCGGCGTCGCCGTGCCGCCACGGCTGGCCAAGCAGGGCGCCGACTCGGTGCAGATGGCCATCGTCTGCACCGCCATTACCAACCTCGTCAAGTGAATGATCTCTGCATTGTTTGCCCGTCGAGAGAAATGGGCCGTGTCTGCATTGTTGATTGCTCGACCGTGATGTCATGTACGCCTGTGTTTGTGATATCGATCGTTGATAGTGGACTTGGTGGTAGTGGTACGACGTTCTTCACTGTTGTGTCGGTGTCAGAAGGGAATAAACA…
0-8 hai	comp1098_c0_seq1	TTTTTTTTTTTTTTTTTGATTGTAAATAGTACTCTTTATTCCACGATGGCATATGGATTGCCATTTATTTGTAACGCGTGCATACACTGATGGATGTGGGACCTGCATACATCAAGCAAGCAACATCTAGCTAGCGAAGTTTCGCTGGGTGTAGCAGTCCAGGTTGCCTCCGGTGGCTCTGCCGAGTATGCTGCAGTAGCGCATGTAGTAGCCGATGCGATCGACGTTGGCATCGTTCTGGCCCATGCCGCACTCGAGCCCGCCGTTGATG
0-8 hai	comp1934_c0_seq1	AAAGGCACGCCCAAGAGGGCCGGGCCCCTGGAGACGTACATCTTCGCCATGTTCAATGAGAACCGAAAGGACGGGCCCGACACAGAGAGGAACTTTGGGCTGTTCAACGGCCCCGACAAGACGCCGGTGTACCCTATAAGCTTCACCAATTAGTTAAGAAGACGGCCGGACTATATTTTCGTGTACACAGGAGTACATACATATATATCTCTTACTACGGTCGATCTCAGTAAGCTGCGGAATAATTCGTGCAAGCACGTACTAGTATTTTACTAGATAATGTCATATGAATAAGAGCAATCCATTGTGTTTTCGAAATAAGGATAGTTTTCTCTCCACTAAAGAAGCGTAGTAAACTTGTGAAGTACAGCGTTTGT
0-8 hai	TC423208	CCGCCCGGCCTCCGCCAGTACGAGACCATGGTCGTGCTCCGCCCCGACATGTCCGAGGAGGAGCGCCTGGCCCTCATCCAGCGCTACGAGGAGCTGCTCGTGGCCGGGGGTGCCATGTACGTGGAGGTGTTCAACAGAGGGGTCATCCCACTGGCCTACAGCATCAGGAAGAGGAACAGCAGGACCGGGCTGCCCTTCACCTACTACGATGGCATCTACCTCCTCTGGACCTACTTCACCAAGCCCGAGTCGGTGGACACCCTGCAGATGAAGCTCAACGCTGATGACGACGTCATCCGCTCGACCAGCTTCAAGGTCCGCAAGAGGAGAGTCTACTAGAAAGGACGGTTGTGTAAGATTGATTTCATCTCAACTTGGGACTGGATTGAAGAAAGCTCC…
0-8 hai	comp1268_c0_seq1	CTGCGGGAAGTGCCTCCGGGTGACCAACCCGGCGACGGGGGCGCAGATCACGGCGAGGATCGTGGACCAGTGCGCCAACGGCGGGCTGGACCTGGGCTGGGACACCGTCTTCACCAAGATCGATACCAACGGGATCGGGTACCAGCAGGGCCACCTCAACGTCAACTACCAGTTCGTCGACTGCCGCGACTAGATTATATATCCGTCCATCAAAGCCTAGCTAGCTATGATAAGAATAAAAGGCTAGCTAGCTACGAGTAAGCTGAGCCTGGTCGATGTTGTTGAATAAAAGCTAGCACGTGATGCTGCATTGTATACGTGTATACAATACGTACATGGAATGAAATAAAGTGGATCAAATCAAACGGGTTATATATTCATGTGTGGGTTTTACTACAA…
0-8 hai	comp2464_c0_seq1	CTTATCAATGTACACACATAACGATATATGTCGATTAGAATCAACACGGAAATAAAATGTTGCTGAACATACAAGAGAAATGTTGCGTGTGGGAGTTTAGGATCGTGACTTATATGTCAGATCCGACGGCCAAAGAGGGGTTGATCCAGTGAAATTATTACCCAATCGGTACCTAGGGCTCGCCAAAAAGAAGTGGTAAAAGAAAGATCACAGTATTGCCAGTGTGCCTCTTATTATTTCTCCATTAAATAATTTGAGCGCTTTCGCCATTCAAATAATTTGGGACCTTTTCCGGCATCCATGCAAAGTAGTATGATGTTCGCATTCTACAGTAGAGGGAGCTTAATTATTTCAAGTACAGAGCCCGCAGTAGTTTATTTTAACTGAGCAAGGAAATGT…
0-8 hai	TC388092	CCTACTACCGCAACCTGGTCGCTAAGCGCGGCTTGCTGAACTCCGACCAGGTGCTCTTCAACGGCGGCTCCCAGGACGCGCTAGTGCGCCAGTACGTCGCTAACCCGGCGCTCTTCGCCTCCGACTTTGTGACGGCGATGATCAAGATGGGTAACATCAACCCGCTCACGGGAACCGCCGGCCAGATTAGGCGCAACTGCAGGGTCGTCAACAGCTGATCCGTCCATCGTCTCGCCATATGTGTTACAAATATATAGGCGTAAAATGTGTATGTAAAGTTAGGTTGGCTACGTACCAACCAGCTAGCATGCATGGCAGAATAAGAGCCGTTTGGTTCAGATAATGCCTGGGGGCTGGGATCCATAGGTAAGTAACCCTCAAGCTCCAGGGTTGTTAGGT…
0-8 hai	comp29354_c0_seq1	GGAGATTACAACAACAGGATGATAGTCGTGTTTGGAGAGACCAAATCCGTCGCAACGTTCGTGAAGGACTACTATGGTTTTCGACGCGACCTGCTGCCGCTGGCAGCCGTGGGTCTGGCGGCATTCCCCGTAGTTTTTGCTGTCCTCTTCGGTTACAGCATCTCAAAGCTCAATTTCCAACGCAGATAAACATACATGTATTCGAAGTAGGAAAACAGTAGCTCACTACAGGAAAAAAATTGTAATCCGTGTGCCTAATACACTCGGCTTATGCCGATTTGCACTCGGCTTATATATAAGCCGAGTAAAACTCCTGGTTTATAGGACATGGCTTACAGGGGGACCGGCTTACCAGG
8-16 hai	comp365_c0_seq1	CTACGAGGTGGGCGGTAAGAAGAACGGTATGGACGTCACCATTGTGACCACCGCCAAGACCGACAACGAGGCGCAGAGGCTGCTCGCGCTCCTCGGCATGCCGTTCGCCGAGAACATCAAGTCTGACCAGTTCAAGAAGAAGAGGTTGAAGCGCCATCACTTCATGAGCAAGGGCAGGGGAAGAAAGTGAAGATCAGGCGGTGTTCGAGCTTTGCCTGCTTCTCAGTTTGTCAATTGTGAACCTTTTGCATAGTTTGGTTTAGATATTTGATGATCCTTTTGCTCTCTGTTATTACTTGCTGTTCATGATGTAACTACTGCCACAGAACAAAATGGAAAGTTTTGCTTTGGTCAGGCTATTCATTTTGGGAGTTCATTGCATTGCACACATATACTTAT…
8-16 hai	TC449762	GACAAATTCCTTTTTTTTAATTATGTGATAATTATGAGAACCAATCCTACTACTTCTCCTCCCGGGGCTTCCACAATTGAAGAAAAAAGTACAGGTCGTATCGATCAAATTATTGGACCCGTGCTGGATGTCACTTTTCCCCCAGGCAAGTTACCTTATATTTATAACGCTTTGGTAGTCCAGAGTANAGACACTGACGATAAGCAAATTAATGTGACTTGTGAGGTACAACAATTATTAGGAAATAATCGAGTTAGAGCTGTAGCTAAGAGTGCTACGGACGGGTTGATGAGAGGAATGGAATGATTGACACGGGAGCTCCCTCAATGTCCNGTCGGTGGAGCTACNCTGGACAANTTCAAGTTCTGGGGAACCGTTGACAATTGGTCCTGTNATATA…
8-16 hai	TC397614	CCCGCAGGAGCAGCGCAGGAATCCGAATGGCTGAGGGGAACGCTACACAAGTGGCTGGACGACGAGTACTGCCCCGAGCCGGCCAACGTGGACATCAGCAACACGGCCGCAAGGTCGTACCACGAGTCCCTCACGGCGAAGCAGTCTGATGTGGGGGAGATCCTGATGAAGATGGTCGGAGATCTGCAGGAGCTGTCGTACCAGGAGAGCTTCCACGGGGCCTTCTCCGCCGCCAACGCCGCGGTGCGTTTGATAACGCAGAGGATGGAGTCGTCAGCCGGTGAGTGATCTTTGACATACACAGCTAGCCGATGGCATTGGGTGGCGCTGCCCCGACCATCCTTGTGTTTAGTGCTTCGGGGTTGATGCGGCATGTTTGTCCACGGGAAGGCAATCTGC…
8-16 hai	TC431927	TGCCCTCTCCGTGAACTCGTTCGACGTGCTGCTGGGCGTGCACGGCGCCGGGCTGACCAACTCGGCGTTCCTGCCGCCGGGGGCGGTGGTGATCCAGGTGGTGCCGTACGGCAAGCTGGAGCCGATGGCGCAGAGGGAATTCGGCGACCCCGCGGCCAACATGGGGCTCCGGTACCTCGAGTACAGCATCTCCGTGGAGGAGAGCACGCTGCTGGAGACGCTGGGGCCGGACCACCCCGCGATCAAGGATCCCGATTCCGTCCACCGGAGCGGCTGGGACAAGGTCGCCGAGTACTACCTTGGCAAGCAGAACGTGCGCGTCGACGTCCAAAGGTTCGCGCCGACGCTCGCGCTCGCGCTCGACCATCTCCGGCAACAGTAGCTAGGGTTACATGCCTG…
8-16 hai	comp586_c0_seq1	GCATGTTTTGTGTCGGTCTCAGATTGTTTATTAATCCCTCTCTTTTCCGGTGCTCCTGTAGAAAAATGCGTTGATAGGAGGCATTGCAACCGGTGCCCTGGTCTCTGCTGCTACCAACAACAAAGGGAGCAAGATCGCCCAGGACGCCATCACCGGAGGCGCCATCGCGACCGCCGTCGAATTCATCAACTACCTCACCTAGCCGTGAGGCCATCGATATTCGAAGCGATGTTTTTATCGGACAAGACTGAATAAGAACTTCTTGACTGAAGCCAAGCCATCCACCCTCTGTGTTAATAATTGGAGCCGTTTCCTCCAATGTTCTTCCCTTTTTTTTTTAGTTGCCTGCGTTCTCATGTCCATCCATGTTCTGAACAATTTATTTATTTTCCTGCGTGGT
8-16 hai	TC277483	AACTGGAGAGGCTTTTGGAACTTACGTAGAGTGCATGGTTGGCAACATCGAAGATAAGTCCTTCACAAAGAAAACATTAAGAGGTGTTCGTGCAGTAATTTGTCCAACCGACGATGGCTTCTTTTCTAACCAGATTGACCTCAAAGGTGTCGAACACATTGTCCTGCTATCCCAGCTATCTGTCTACAGAAATAGCGGTGGGCTCCAAGCTATCATGAACAGCAAGCTGAGGAAGCTAGCAGAGCGAGACGAAGAGGTGGTCCTTGCATCTGGCATCCCATCTACGATAATCAGGTGTGCTTCTCTGGAGACCACTCCCGGTGGTGAGAAGGGGTTCAATTTTACAGAGGGTATAGCAGCCAAGGGGAAAATAAGCAGAGAGGATGCTGCTACAATTTG…
8-16 hai	NP9351399	TACCACCGCGCCGTCGTCAACCGGGACAGCGACCGGATATCGCTCGGCTACTTCCTCGGCCCGCCCGCCCACGTCAAGGTGGCGCCGCTCAGGGAGGCCCTCGCCGGCACGCCCGCCGCCTACCGGGCCGTCACGTGGCCCGAGTACATGGGCGTGCGCAAGAAGGCCTTCACCACCGGTGCCTCCGCGCTCAAGATGGTCGCCATCTCCACCGACAACGATGCCGCCAACGACACGGACGACCTGATCTCGTCGTAGATCGGCGCCGGCCATCACCGGCCGGCCAAGGGATCGAGGTAGCTAGGAGGAAGGGCGCGCGCGCGTGCGGCTGTCGTTCGTGTTTAAGGTTTCCTCCATATATGTCTCCATGCAGAATTGCAGATGATGCTGGTGGATGCG…
8-16 hai	CA675333	GCGGCGGATTGCTAATCCGTTGTACAATTTTTTTGTACCGAGGGTTCGAATCCCTCTCTTTCCGCTCCCTTGGATCATTTGGGACTTTCGAATTGGAAAGAATTCTGACCCCCGGATTTTCTCATAGATAAATGTACGAAACAAATCCAATAAGAAAAAAAAAAAAAAACGGAATTATTACTCCTCGCGTCCAGGATTCCGTCCTGGGTCATTAAGATAAGAATCCAAAGATAAAGAGTGAAACAAAGAATATCACTACTGTATAAACANAAAGTTTGAGAAGTAAAGCATTACATAATNCTCCAAGATTTTTTTTTAAGGGAATAAATTAACCAATTTTTCCCTAACAANACGGGATTCAACTAGGGATGGGTTTTTTTTTGNATACCCTAAAAATGG…
8-16 hai	TC406569	CCTATGTTCTCGAATACGGAACTGATTGTCTGGAGATGCATGTTGGTGCTATCGAACCCCGCGAGCGTGTTTTGATCGTTGATGATCTGGTTGCAACTGGCGGGACACTTTGTGCTGCTATAAATCTTATGGAACGTGCTGGAGCTGATGTCGTTGAGTGTGCTTGTCTCATTGGGCTCCCTAAATTTAAGGATTTTTACAAGCTCAACGGGAAGCCTGTCTATGTACTGGTGGAGTCTCTCGAATATGAAAAATAAGAAACCGGTGACCAGGTGAGGGACGCATCATGGCTTCATCCTGCTGCGGTAGTATTAGGGAGTGGGGGAGGTTAGGGAGCGGTACGTGAATGGATGGGTGTAGTCTTTGTAGGCTGAGAGTGGTTTCTTCAACTGTACTGAA…
8-16 hai	comp10115_c0_seq1	TTCTAGAAATGTTTGAAAGAAGCTTGGATGAACTGGACATGCCACCTAAGCAAAACTTCCATGGATTACTTGATGACTCAGCACACAATATGAGTGTACAAAGTGCAAGTTATACCATTTCTGAAGACCAGATCCTTGCGAATTCAAAAAACATTCAATTGTTGCCAGCTCTTTGAGAAAGCAACATGCACTAGATTCAGCAATGCAATAAAGTTCAATGGTGTATCACTAAACATATTTCATTTATGTGCAGACTTGATTTAAGGCTGGCTCTACCTGAAACAAACAAACTCGGATAAATGTATTTTCAAAGTTCCATTAGTCAAAAGCACTGTTTTAAGTTAGAAGGTTATTACTTTGTCTGTGGAACATGTAAAGATTGACGCACAATGAATTCTC…
8-16 hai	TC267058	AATGAAATTAAATCTTTATGTACTGACTCCTAAGCGAATTATTTGGGATTGTGAAGTGAAAGAAATCATTTTATCCACGAATAGTGGCCAAATTGGCGTATTACCAAACCACGCCCCTATTAACACAGCAGTAGATATGGGTCCTTTGAGAATACGCCTCCTCAACGACCAATGGTTAACGGCGGTTCTGTGGAGCGGTTTTGCGAGAATAGTTAATAATGAGATCATCATTTTAGGAAATGATGCGGAACTGGGTAGTGATATTGATCCGGAAGAAGCTCAAAAGGCACTTGAAATAGCCGAAGCTAACTTGAGTAAAGCTGAGGGTACGAAAGATTTGGTTGAAGCGAAGCTCGCTCTCAGACGAGCTAGGATACGAATCGAGGCTGTCAATTGGAT…
8-16 hai	TC373292	GGTGGCCTCGACTACCTTGGCAACCCCAGCCTCGTCCACGCTCAGAGCATCCTCGCCATCTGGGCTTGTCAAGTTGTGCTCATGGGTGCCGTTGAGGGGTACCGCATTGCTGGTGGTCCGCTCGGCGAGATAGTCGACCCACTCTACCCTGGTGGCAGCTTTGACCCGCTTGGCCTGGCCGACGACCCCGAGGCATTTGCGGAGCTCAAGGTTAAGGAGATCAAGAATGGCCGCCTCGCCATGTTCTCCATGTTTGGCTTCTTTGTGCAGGCCATTGTCACCGGCAAGGGCCCATTGGAGAACCTTGCCGACCACATTGCTGACCCTGTCAACAACAACGCGTGGGCATTCGCCACCAACTTCGCGCCGGGGAAGTAAGACATGAATGATGGTTGGGAG…
8-16 hai	comp4764_c0_seq3	GGACCAGGTGCTGTTCAACAACGACACCACTGACAACACTGTCCGGAACTTCGCTTCGAACCCGGCAGCGTTCAGCAGCGCCTTCACGACCGCCATGATCAAGATGGGCAACATCGCGCCGAAGACAGGGACGCAGGGCCAGATCAGGCTCAGCTGCTCCAGGGTGAACTCATAATTGACAGACGAGTTACTGTCTACTAGTCAGCACCACACGTGAATGAATAAGACCACAGAACCAGTGGCCAATATGAATACCAGCTCTTTGAAAACTTGTAT
8-16 hai	TC238462	ATTTGACCGACCCTGCCCCTGCCACAACATTTGCACATTTGGATGCTACTACCGTACTTTCCAGAGGATTAGCTTCCAAGGGTATTTATCCAGCAGTAGATCCTTTAGATTCAACATCAACTATGTTACAGCCTCGGATCGTTGGCAACGAACATTATGAAACTGCGCAAAGAGTTAAGGAAACTTTACAACGTTACAAAGAACTTCAGGACATTATCGCAATTCTTGGCTTGGATGAATTATCGGAAGAGGATCGTTTAACTGTAGCAAGAGCAAGAAAAATTGAGCGTTTCTTATCACAACCGTTCTTTGTGGCAGAAGTTTTTACTGGTTCTCCAGGAAAGTATGTTGCTCTTGCGGAAACTATTAGGGGATTTCAACTAATCCTTTCCGGAGAAT…
8-16 hai	TC405613	GCTGCCGTTCAACAAGCTGCCGGACGACTGGCGGTGCCCGACGTGCGGCGCGGCGCAGTCCTTCTTCGACAGCAAGAGCGTCGAGATCGCCGGGTTCGCGCAGAACCAGCAGTTCGGGCTCGGCGGCAACTCGCTCACATCTGGCCAGAAGACGCTACTCATCTACGGAAGCCTCCTTGTCGGCTTCGCCTTCTTCCTCTCCGGCTACTTCTTGCAATGAGTACCGAGCTAGGCGCCATCCTTTGATCCATTCCAGGAGGCTTCTTGCAATTAGTGAAGAGGAGAAACTAAGTAAGGCTGTTACCGGGTTAATCTTGATAAGTACTGTACTAAATTTGTGTGTATAGATACCTATTGCTTCTGCTACAAAGCGCCCAGCGAGGGGCGATGTATAGCAGA…
8-16 hai	TC399616	TCATGGTGATGGTTCAAGAGTCTATGGGGGATGGCACGCTTCATCAACTCTTTGACAGGGAAATAGTCGATGATGCTAGCATGGGAGTAGCCGTTCAGGCTGCGGAGCTGGCTACTCGATGCTTAGTTATGCCGGGGAACAGGAGGCCGGCGATGCGGTGCGTTGCTGAGGAGCTCCAGCAGTTGGCAGACCAAGTGCAGCAGCCGTTGGTTTTGGAGTGTCATAGCCTCACTATCAAAGATATGGAGAGCTCCATGTCATCTGAGAGTGACACCACTGGGTTTTTCAGCCTTGAAAAGAAAGCCGCATTGAGCATAGAATTCGCTAGATGATATCATGAGTAACATATTAGAAACGGTTTGCTAGCTATACGATCCATGGTTGTATCACGTTTGTTGA…
8-16 hai	TC429211	GGCGCGTCGGCGTGCGGCAACCCGTCGTCGTCGCTGAGCTGGGACGGGATCCACCTGACGGAGGCGGCCTACAAGAAGATCGCCGACGGCTGGGTCAACGGGCCCTACTGCCACCCGGCCATCCTCTCCTAGAGGCGAGCGAGCGAGCTCCGGCTAGCTTGTCGTTTGGTTGTTCCTTTCCTTCCTCAAAGCCGGGGAGGGAATGGATTACTATTATTTTTAGCAGGGAAGAAGAAGAAGAAGAAGTGTTGCGAGAATAAGCATCGATTTGATTAATTCTCGTGTAATTTGCGCTTGGCGGTTATTTATGTGTCGGATTGAATTTTGAGGTGTTCGAAGGTGTGGTTGGAGCATTCGTTCAAGATCCAGTGCGGCGTACACAACCAGCAGGACCAAAAC…
8-16 hai	TC251415	ATCTTTAGTGAAGGTGGTCTCGACTACCTCGGCAACCCCAGCCTCGTCCACGCACAAAGCATCCTAGCTATCTGGGCATGCCAGGTGGTGCTCATGGGTGCCGTCGAGGGGTACCGCATTGCTGGCGGCCCACTTGGTGAGATCGTCGACCCACTCTACCCAGGTGGCAGCTTCGACCCTCTTGGCCTGGCTGAAGACCCTGAGGCATTCGCCGAGCTCAAGGTGAAGGAGATCAAGAACGGTCGCCTCGCCATGTTCTCAATGTTTGGCTTCTTTGTCCAAGCTATTGTCACGGGCAAGGGCCCACTCGAGAACCTCTCTGACCACATCGCCGACCCCGTCAACAACAATGCATGGGCATTCGCCACCAACTTTGTCCCCGGCAAGTAAGGTGTCTTG…
8-16 hai	TC390867	CCTCCACGACAACATCGACATCAAGGGGTGCGACTACCGCGTGCTGCCGTTCGGCGCCGGCCGCCGGGTGTGCCCCGGCGCGCAGCTCGGGATCAACCTCGTGGCGTCCATGATCGGCCACCTCCTGCACCACTTCACCTGGGCGCTGCCGGACGGGACCCGGCCGGAGGACATCGACATGATGGAGTCCCCCGGGCTCATCACCTTCATGCGCACGCCGCTGCAGGTCGTCGCCACGCCGCGCCTCGAAAAGGAGGAGCTCTACAAGCGGGTGGCCGCCGAGATGTGAGCGACCTGGGACTCCTGGTGGTTCAGAGTTCATGCTTCAAATTAAGTGTTGACGTGTCTTTTTTCGAGTTCTTCGTAGCTACTATCGGTACCTATGCATTTATTTTGTTG…
8-16 hai	TC254577	GCACGCGTCCTACGCCTTCAACGACTACTACCAGAAGAACGGCCGGGCCAGCAGCGCCTGCGACTTCGGCGGTGCCGGCACCATTGTCAACCAGGCACCATCAGGCCGCTGCGACGCGAGCTCGAGCTGGTGCGTGGCGAACTCGGCGGTGGGTGCCGAGCGGCTGCAGAGGGCGCTGGACTACGCATGTGGCCACGGCGCGGACTGCACGGACATCCAACCTGGAGCACGGTGCTTCAATCCTGACACCAAGGTCGCGCATGCGTCCTTCGCGTTCAACGACTATTACCAGCGCCGTGGTCAGGGCCGCCGGAACGTGCGATTTCGCCGGTGCCGGTACCATTGTCCGGCAGGCACCAAAGATAGGCAACTGCGTGCTGCCGTCAAGGGCCTGAACTG…
8-16 hai	TC431876	ACATGGGAGATCCGTCTCAAGATCGCCATCGGGACAGCCAAAGGTATCGCGTACTTGCACGAGGGGCTGGAGCCCAAGGTGGTGCACCGGGACATCAAGTCCAGCAACATCCTCCTGGACAAGAAATGGAACCCCAAGATGGGCCAGATCGTGCACATGCTCGAAGGGCGACGAGTTCCCCTTCCGCACGGAGCACCGGATCGCCGCGGGGCGGGTCACCGGCCGTCGACGAAACGCGCGGACGTCGCTTCTGGCCGAGAAGGCCGGAGCCGACGACGCCGACAAATCCACGTGGAGATGAGGAGCGTGGAGCTGACTTTTTCTCCCCGGGGTGGTGTACATTTTTCGTTCATTCCTTTGGTTTGGTTTTATGGCGTTGGCAGGAGTATTGCATGATTA…
8-16 hai	TC412563	GAAGTACCCTTGCTACTACATCTCCTTCCACAAGTACGCGGTGCAGGGGTTCTACAAGAACGAGTTCATAGGGCAGACGTTCCCAAGCGACCAGCTGGTCGAGAAGAATGTCACCATCAGTGGCCTTTGGGTGCTGCAAGAGAAGCTGCAGGTGGAGATGGGGTACTCCAAGTGGGTCAACATTGCCATCCTTTGTGGGATGATGGTAGTGTACAGGGTCCTGTTCTTCGCAATTGTCAAGATAGCGGAGGAAGTCAGGCCAAAACTAAGGGGGATGAGATGCAAATTGTGTAAATAGATGATGGTGGAGATCTCATTTCTCTTCTTTTATTAAACTGTCATTGTGTATAAGAACACAGTATAGTCTATAGCTTGCTTTATGGGTTTACATAGACATAC…
8-16 hai	comp24962_c0_seq1	GACATGGGCGAGGTGTTTGGGATCATCGTGCACACTAGGTCCAGCCTGCACCTGCAGCCATCGTCAGCTTGCCATCTACAGGACCAGACCACCGGTGAACTGTCCTAGAAATTATTCACAGACAATATGTGCTAAAACATCCCACAAGCTTTATCGGTTGAGCAAGCAAGTTGTAATAATACACCAAATAATGTCTATTCCTTCAATATTTATGAACTATGTGTGTACTATGTA
8-16 hai	comp944_c0_seq3	CCCTCCCGTGGGTGGGTGATCATCTGACCTGCCCGTCTAGTTCGATCGAATATACACTTTCAGTTTCAGCAGCACGAGGAGTCCGCTTGCGCTTCTGTTCGTGCGAGCCTGGATTCCTTGCTTTAAGTTGTGTACTAGTATATATATATCCTATTAATAAAGCAAGGTGTGTTTCTTCAAAAAAAAAAAAAAAAA
8-16 hai	TC412259	TAGTGAGGGTGGTCTCGATTACCTCGGCAACCCCAGCCTCGTCCACGCACAAAGCATCCTTGCTATTTGGGCATGCCAGGTTGTGCTCATGGGTGCCGTCGAGGGGTACCGCGTTGCCGGTGGCCCACTGAGTGAGATCGTCGACCCACTCTACCCAGGCGGCAGCTTCGACCCTCTTGGGTTGGCTGACGACCCTGAGGCATTCGCCGAGCTCAAGGTGAAGGAGATCAAGAACGGTCGCCTTGCCATGTTCTCAATGTTCGGCTTCTTTGTCCAAGCTATCGTCACGGGCAAGGGCCCACTCGAGAACCTCGCTGACCACATCGCCGACCCCGTCAACAACAATGCATGGGCATTTGCCACCAACTTTGTCCCCGGCAAGTAAGGTGTCTTGAGACT…
8-16 hai	TC452276	ACCGTGCAACGACGACTGCGACGGTCTGACCTACACCAACCTCTTCGACGCCCTGGTCGACTCCATCTACGCCGCGCTGGAGGACGCCGATACGCCCGGGGTGAAGGTCGTCGTGTCCGAGAGCGGGTGGCCGTCGGCCGGCGGGTTCGGGGCGACGGCGCAGAACGCGCAGGCGTACAACCAGGGGTTGATCAAACATGTCGGCGGGGGCACACCCAAGAGGCCTGGGCCGTTGGAGACGTACATGTTTGCCATGTTCAACGAGAACCAGAAGACAGGGGACCCGACAGAGAACCACTTTGGGCTGTTCAATCCGGACAAGTCGCCGGCCTACTCCATTAGTTTCTGAGTGCGGTAAACGCTGGATATTTTGTGTTTGAAACTTTGAATAAGCTGCCT…
8-16 hai	TC370398	TCTCAAATCTTTAGTGAGGGTGGTCTTGACTACCTTGGCAACCCCAGCCTTGTCCACGCACAAAGCATCCTGGCTATTTGGGCATGTCAGGTCGTGCTCATGGGTGCCGTCGAGGGGTACCGCGTTGCCGGCGGCCCACTCGGTGAGATCGTCGACCCACTCTACCCAGGCGGCAGCTTCGACCCTCTTGGCTTGGCCGAAGACCCTGAGGCATTCGCCGAGCTCAAGGTGAAGGAGATCAAGAACGGTCGCCTTGCCATGTTCTCAATGTTTGGCTTCTTTGTCCAAGCTATCGTCACGGGCAAGGGCCCACTTGAGAACCTCGCTGACCACATCACCGACCCCGTCAACAACAATGCATGGGCATTCGCCACCAACTTTGTCCCCGGCAAGTAAGGT…
8-16 hai	TC382883	AGTTCCTGCTTCAGTCGCTCGGCCTGAGCGACCCCGAGAACGTGATCCCAATCTACATCGGCGACGACCGCACCGACGAAGACGCGTTCAAGGTGCTCCGGGAGAGGAACTGCGGGTACGGGATACTGGTCTCGCAGGCGCCCAAGGAAACCGAAGCCTTCTACTCGCTCAGGGACCCGTCTGAAGTGATGGAGTTCCTGAACTCCTTGGTGAGGTGGAAGAAGCACTCGCTATGAACAAACGGGAGATGACTAGTTTCCGAGGCGACAGTTTTGCAGCGCTGGAAACCGTAGCTAGGGTCGAATGATGTCGCCGTCCCCTGTTAATTCGTTTAGGTCGATTGATATTCTTGTACTGCTAGTCATGTTCTTTGCCACCGAGAAATTTGATCGGTGGCTG…
8-16 hai	TC404949	TTTGATGAGTACCCCAAGGTGAAGGCCTGGTGGGAGATGCTCATGGCCAGGCCGGCGGTGCAGAGGGTCTGCAAGCATATGCCTACCAAGTTTAAGCTAGGTGCGCAGTACTAGATGTTCGTGCACTCCGCGTGGGTGTGTGCCGTGCCGTGCCGTGCCGGTGATGATTCCATTCAAGAGAAGAGACCTCCCGTGGGTGGGTGATCATCTGCCCGTCTAGTTCAATCGAGTATACGCTTTCAGTTTCAGCAGCACGAGGAGTCCGCTTGCGCTTCTGTTCGTGCGAGCCTGGATTCCTTGCTTTAATTTGTGCACTATTAGTAAATAAACAACGGACTGGTCAATGCTGCTAATCCGTACGTCCTAGTACTAGAGATCATAATGGATCCAAAGCAAATA…
8-16 hai	comp944_c0_seq1	GGCCGGCGGTGCAGAGGGTCTGCAAGCATATGCCTACCGAGTTTAAGCTAGGTGCGCAGTACTAGATGTTTATGCACTCCGCGCGGGTGTGTGCTGTGCCGGTGCAGGTGGTGATTCCATTCAAGAGAAGAGACCTCCCTCCCGTGGGTGGGTGATCATCTGACCTGCCCGTCTAGTTCGATCGAATATACACTTTCAGTTTCAGCAG
8-16 hai	TC383402	GACATACACGAACCTCTTCGACGCCATGGTCGACTCCATCTACACCGCGCTGGCGAAAGCCGGCAGACCCGGGGTTAAGGTGGTCATATCCGAGAGCGGGTGGCCGTCGGACGAAGGTTTCGGGGCGACGGCGCAGAACGCGCGTGCGTATAACCAGGGGTTGATCAACCATGTCGGCAACGGCACGCCCAAACGGCCCGGGCCGTTGGAGACGTACATTTTCGCCATGTTCAACGAGAACAAGAAGGACGGGGAGAAGAGCGAGAAGCACTTTGGGCTGTTCAATCCGGACATGTCGCCGGCCTACTCCATTACTTTCTGAATGGAATGCGACAAGCGCTGGATATTTTGCGTTCGAATAAGCTGCCTGGCAATGCAATTGCAAACTGCATGCATCTA…
8-16 hai	TC378627	ACACGTTCGACAACGCCTACTACACCAACCTCGTGTCACAGAAGGGGCTCCTGCACTCGGACCAGGTGCTGTTCAACAACGACACCACCGACAACACCGTCCGGAACTTCGCGTCCAACCCGGCAGCGTTCAGCAGCGCGTTCACGACGGCCATGATCAAGATGGGCAACATCGCGCCGAAGACGGGGACGCAAGGGCAGATCAGGCTCAGCTGCTCCAGGGTGAACTCGTGATTGAATGACGAGCTACTACCTAATACCTGGTCGGCAGCGCTCGCCAGCACAGACACCTGATGAATGAATAAGGCCACAGAACCAATGGCCAATATAAATACCAGCACTTGAAATGTGTATTTTATGTACGAGCAGCAGCAAATCATGCATGCATCCACATATTATG…
8-16 hai	comp14113_c0_seq1	GGCCGGGATAGCGTGCGTGCAGTACCTGTCGTACTACGCCGACCAGGCCGGGTGGGAGAAGAAGCACTTTGGTCCAGCCAAGTGGGCCAGGTTCGTGGAGCGGAAGAGGGAGTATGACCCCAAGGCGATCCTGTCCCGTGGTCAGAGAATTTTCACGTCCCCGCTGGCTTGATCGCGAAAGATAATCCATCGGTCCCGATCGACTCCCCGACCTAGCTAGACCCTAGAGAGGGGTATATATTCTCTTTAATGCTTTGCCATCATGATATATTTAGCTTGCCTTCGTGCATGCATGCATGTGTGGGTTCGTCAGGAGGAAAATGATTTGAGTTTACTGCATGTTAATTAGTACGATGTTTGTAGGAGTACATGTTATGTCGAAGTTAATTAGTAGTATGT…
8-16 hai	comp28_c0_seq1	GGCCATCGTCACCGGCAAGGGCCCACTCGAGAACCTTGCCGACCACCTCTCCGACCCTGTCAACAACAACGCATGGGCGTTTGCCACAAACTTTGTTCCCGGCAAGTGAGGCGTTGGCTCTTGCTAGCTGCGAGTTGTAGCTACAAACTGCGGTGAACTGCACATATAATGTGTGGTTCAGA
8-16 hai	TC395332	GCACGCTGAAATTGGGAAATGCAGGCAGCGCACCTGCCGAGTTTGATCATCTGAACATAGTGCAGCAGAGAGCTGATGCTCTGGAGTCACTTCTTGAGATCTGTGCAAAGCTCCTGGAGCAGGAGAGGCTTGATGAGCTCGCAGGTATTCTTCGACCATTTGGCGAAGGAGCCGTGTCATCTAGAGAGACCGCGATATGGCTGACAAAAAGTCTCATGACTCCACCAAAGTTTGGAGGGTCCCCATGACTGATCTAGTGGATAGAATTTGAGAATCTTGTGTGAGTGAGTGTTCCCTGTTTGGAGAGTGTATATAGCTTCACTGAAGTTCATGATTCTTGTTACTGAGGCTTGAGTTTATTTATGTTGATGTATATGGTTTTCATGACTGCGCACATCT…
8-16 hai	TC451918	CCACCTTCATGCCGGGCATCACCGTGAACGACGACGGCAACGGCCTGACCTACACCAACCTCTTCTACGCCATGGTCGACTCCATCTATGCCGCGCTGGAGGACGCCAACAAACCGGGGGTGAAGGTCGTCGTGTCCGAGAGCGGATGGCCGTCGGCTAGTGGCTTTGGGGCGACGATGCAGAACGCGCAGGCATACAACCAGGGATTGATCAAACATGTCGGCAATGGCACGCCCAAGAGGCCCGGGCCGTTGGAGACGTACGTGTTCGCCATGTTCAACGAGAACCTGAAGACAGGGGAACCGACAGAGAACCACTTTGGGCTGTTCAATCCGGACAAGTCGCCGGCCTACTCCATTAGCTTCTGAGTACACGACGACCGGTGGATATTCTGTGTCC…
8-16 hai	comp34282_c0_seq1	AGGACATCCAACCCGGAGCACGGTGCTTCGATCCCGACACCAAGGTCGCGCATGCGTCCTTCGCGTTCAATGATTATTACCAGCGCCATGGCCGGGGCGCCGGAACGTGCGACTTCGCCGGTGCCGCTACCATTGTCCGGCAGGCACCAAAGATAGGCAACTTCGTATGCCGTCTTCTGCTT
8-16 hai	comp8886_c0_seq1	GTTTGTTGGCGACGATGCAGAACGCGCAGGCATACAACCAGGGATTGATCAAACATGTCGGCAATGGCACGCCCAAGAGGCCCGGGCCGTTGGAGACGTACGTGTTCGCCATGTTCAACGAGAACCTGAAGACAGGGGAACCGACAGAGAACCACTTTGGGCTGTTCAATCCGGACAAGTCGCCGGCCTACTCCATTAGCTTCTGAGTACACGACGACCGGTGGATACTCTGTGTCCGAATAAGCTGCGTGGTAATGCAAAATGCATGCACTTCAGTCAACCACTCGTGTGTGTGTTCAATTTATTTTCTTAAATCTCCAATAAAACTAGTAAAAAAAGAAAAGATAGGATTGAATTCCACCTTTTACATGCCATATTTTACGGGAAAATCTTAGGTCC…
8-16 hai	comp62_c0_seq1	TTTTTTTTTTTTTTTTTTTTAATAGATCTTGACCATTAAAATTTATATCTATTGGCTGAATTAATCTTGATGATATAAGATAGTATAAGATTGCTTATTATTTTCAAGACCACACAATCCATACACGCATAAATACTGGCAACCATATTGGACCAGACGCATGTTACACCCAGAGCACGTGACCAGTAGCACGAACTCATGCAGCTAGCTTATTGTAGAGACACCGATATTATAAGAGTGCGTAAGCAACACACGCATGCCTGCATGCATGATGCTCTATCGATCTTATTGGAGTCTATACGACGATCGGTGGACGTTGGATGCATATCCATGGTCACTCAGTTGCAGTAGCTGTTGTGGACGGGCATCCTGTACTCCTGCTGCCCGCCGTAGGCGGCC…
8-16 hai	TC374611	CTGCGGCCACGGCGCGGACTGCACGGACATCCAACCCGGAGCACGGTGCTTCGATCCCGACACCAAGGTCGCGCATGCGTCTTTCGCGTTCAATGACTATTACCAGCGCCATGGCCGGGGCGCCGGAACGTGCGCCTTCGCCGGTGCCGCTACCATTGTCCGGCAGGCACCAAAGATAGGCAACTGCGTGCTGCCGTCAAGGGCCTGAACTGAAGAAACTGTAGCCAAAGCGAAGCTTTACTACCACGAGATTAAGCAATAATCCCGACAGATTACCGTCTGCGGCCGGCAAAGTCTAGTTTTCAAATGTAAAACTAGATAAATAAATCCATGGTTTTCATCAGGTGCTTAGAGTAAGTACAATAATGGGCTTATAGCACGGTTACATTACACTTTTGC…
8-16 hai	TC242685	TCTTAATTGTTGGTACCAAAAAAAGAGCAACAGATTTAGTAGCATCAGCTGCAATAAGGGCTCGTTGTCATTATGTTAATAAAAAGTGGTTCAGTGGTATGTTAACGAATTGGTCGATTACGAAAACTAGACTTTCTCAATTTAGAGACTTAAGAGCGGAAGAAAAAATGGGAAAATTCCACCATCTCCCAAAAAGAGATGTGGCAATCTTGAAGAGAAAATTATCTACCTTACAAAGGTATCTCGGCGGGATCAAATATATGACGAGATTGCCAGACATTGTGATCGTCCTTGATCAGCAAAAAGAGTATATAGCTCTTCGGGAATGTGCCATTTTGGGAATTCCTACTATTTCTTTAGTCGATACAAATTGTGACCCGGATCTCGCGAATATATCGA…
8-16 hai	comp6684_c0_seq1	AGGGTTCGAATCCCTCTCTTTCCGCTCCCTTGGATCATTTGGGACTTTCGAATTGGAAAGAATTCTGACCCCCGGATTTTCTCATAGATAAATGTACGAAACAAATCCAATAAGAAAAAAAAAAAACTGAATTTTTACTCCTCGCGTCCAGGATTCCGTCCTGGGTCATTAGATAAGAATCCAAAGATAAAGAGTGAAACAAAGAATATCACTACTGTATAAACAAAAAAAAAAAAAAA
8-16 hai	comp7729_c0_seq1	GCATGTCAACTTCAAGGGAAATGATTTCCACTTCTTGCCGTTCGGAGCAGGACGGAGAATGTGCCCTGGTATGAACCTCGGAATCGCGAATATCGAGCTTATGTTGGCAAACCTTGTGTGCCATTTTGACTGGGAACTTCCGCTTGGGGTTGAGAGAAAAGATATTGATATGACAGAGGTGTTTGGGCTAACAGTCCGTCGGAAGGAGAAACTATTGTTGATTCCAAAATCACGCATGTAATCGCGAAAATAAAACTCAGCTAAATAGTGTGTTATATCGCTAATGTTTTTCTTTGTAAAGAAGGTGCTATCGGCAATAATGGTATAAATAAATAATGGCCAGTTCTTCCTTCTTAAAAAAAAAAAAAAAA
8-16 hai	comp1640_c0_seq1	CCGTAAGTAAATACGTAACTAGGAATATGGAAAATTGCATTTTTGGAATTTGCAATAATGCGATGGGCGAACGACGGGAATTGAACCCGCGCATGGTGGATTCACAATCCACTGCCTTGATCCACTTGGCTACATCCGCCCCTTATCCAGCTAAAGGATTTTTTTCTTTTTTCCATTGATCATTATTCTATTTATTCTGACCTCCGTACTTCGATCGAGATATTGGACATAGAATGCCACTCTTTAAAAAGGAAAAAAGGAGTAATCAGCTGTGACACGAAAAAAAAACGAATCCTTTTGTAGCTCATCATTTATTGGCAAAGATAGAAAAGGTCAATATGAAGGAGGAGAAAGAAACAATAGTAACGTGGTCCCGGGCATCTAGCATTCTACCCACAA…
8-16 hai	TC243408	TTGTGCTCATGGGTGCCGTCGAGGGGTACCGTGTTGCTGGCGGCCCACTCGGCGAGATCGTCGACCCACTATACCCAGGAGGGAGCTTCGACCCTCTTGGCCTAGCCGACGACCCCGAGGCATTCGCTGAGCTCAAGGTAAAGGAGGTCAAGAACGGTCGCCTTGCCATGTTCTCAATGTTCGGCTTCTTTGTCCAAGCTATCGTCACGGGCAAAGGCCCACTTGAGAACCTCGCTGACCACATCGCTGACCCCATCAACAACAATGCCTGGGCGTTTGCCACCAACTTTGTCCCCGGCAAGTAAGATGTGCCTTGAAGATTGTGCATGCCATGAAACATGTTGTTGTGCAATCTGAGTTGTACTACCATGATGTAAATTACGAGAGTTTTCTGCAAAA…
8-16 hai	TC246327	TTCGGCGTCCAGGGGTCACGGACCGACCATAGACCCTGTTCAATAAGTGGAACACATTAGCCGTCCGCTCTCCGGTTGGGCAGTAAGGGTCGGAGAAGGGCAATCACTCGTTCTTAAAACCAGCATTCTTAAGTTTAAGATCAAAGAGTCGGGCGGAAAAAGGGGAGAGCTCCCCGTTCCTGGTTCTCCTGTAACTGGATTCCCCGGAACCACAAGAATCCTTAGAATGGGATTCCAACTCAGCACCTTTTGTTTTGAGATTTTGAGAAGAGTTGCTCTTTGGAGAGCACAGTACGATGAAAGTTGTAAGCTGTGTTCGGGGGGGAGTTATTGTCTATCGTTGGCCTCTATGGTAGAACCCGTCGGGGAGGCCTGAGAGGCGGTGGTTTACCCTGTGGC…
8-16 hai	comp13485_c0_seq1	TTTTTTTTTTTTTTTGATTTGACATGGGAAACATCTCCCATCCTTTCTTTGACTCTTTTTCTTTCTTTATATGGGAAATTATCCCAAATGACAAATGAATAGGTGTGGAAGTTATAATTGTAAATAAACCAGGATCGAATCTATGGAAGCATTGGTTTATACGTTCCTTTTAGTTTCGACTTTAGGGATAATTTTTTTCGCTATCTTCTTCCGAGAACCACCTAAGGTTCCACCAACTCCAACTAAAAGAATAAAATAATTTCATTTAAGTAAGAAGTCCCCCTATCTGGGAGACTTCTTACTTAAATTAGTCTCCGTGTTCTTCGAATGGATCTCTTAATTGTTGAGAGGGTTGCCCAAACGCGGTATATAAGGCATACCCAGTAAAGCTTACAAGTA…
8-16 hai	TC369955	GAGCTTTCGACACCCAGATCATATACTAGTCGCTATAATAGATACTTTGGTGATTCAAGGCGGCTATCCGTATCACAACTGAACTTCGGCGATGATTCACTATCGACATTTACATCAATTAGTGGTTCTGAACCAGAATCCCCTTCTATCGGATAATTTCCTGGTCAATCTATTGGGTCAATTGCCAAGTACTTAGCATTGTAAATGGACCAGTGTGCTATGAAGTTTTTGCATTTGTGTGTACATTACTGATGCCATGTATTTAGCTATAGCTAGTATTGTTGACTAGTAAGCACTGGGTTGGTTGACTTGGTTTCGGGTTTGAAATTGATGTTTCGAGCTGATGGCTCTTTTAGACGATTAGGTGAAAGATGTAGTGAGTGGTTTAGGGGTAATCAC…
8-16 hai	TC393108	ATTTGCTATAGATCAGACATTTTATTTTATGGGAGAAAAACAAAAGGATTTAGTTCATATTCACGAAGCCCTAGATTTTTGGGCCGAGCTGGATTTGAACCAGCGTAGACATTGTCAACGAATTTACAGTCCGTCCCCATTAACCACTCGGGCATCGACCCAGGAAGAATTTATTCTAGGGTTTTTGCTAATCTATGATTAACCTCCTTTCATAATACTCCCTACCCCCAGGGGAAGTCGAATCCCCGCTGCCTCCTTGAAAGAGAGATGTCCTGAACCACTAGACGATAGGGGCATCACTAGACGATAGGGCCATATACAACCGCTCGTGATTATACTAATGTTTTCGTTACTCAAGCCGACATTCTCGCTTCCGCTTCGTCGACCCCCGCTTTCGCG…
8-16 hai	BY862183	AATGATTTGATCGAAGTATCTTATTCCATTGATGATCACACATTTATACAAGGGGAACCGACGCTTATGAGAAGATGCGACTGTTCGAGGGGATGCGAGGAGCGGATGCGGCGGTTGCCTCAAGAGGATGCCGTGCATGCAGTTATTTACAACAAGGATTATCTCTAATAATTAAATCCTAACAGTTTTTACTCTGATGCGAGCCCAGTCGAGAACCCGTCTTTGAATGACCTCTGATTGTAGCAGTCAAGGTTGTTACCGTAGCCGACCCCAAGGATGTCACAGTATCGCTTATACTCCGGTCAACCACCTCGGGGTTCTGTCCCTTTCCGCACTCCATCCCACCGTTGATGATGTTGGTGATGACACCGTAGCCAGGCGACCGGCCGGCGGGCGTTG…
8-16 hai	comp2098_c1_seq1	AATGATTTGATCGAAGTATCTTATTCCATTGATGATCACACATTTATACAAGGGGAACCGACGCTTATGAGAAGATGCGACTGTTCGAGGGGATGCGAGGAGCGGATGCGGCGGTTGCCTCAAGAGGATGCCGTGCATGCAGTTATTTACAACAAGGATTATCTCTAATAATTAAATCCTAACAGTTTTTACTCTGATGCGAGCCCAGTCGAGAACCCGTCTTTGAATGACCTCTGATTGTAGCAGTCAAGGTTGTTACCGTAGCCGACCCCAAGGATGTCACAGTATCGCTTATACTCCGGTCAACCACCTCGGGGTTCTGTCCCTTTCCGCACTCCATCCCACCGTTGATGATGTTGGTGATGACACCGTAGCCAGGCGACCGGCCGGCGGGCGTTG…
8-16 hai	TC436635	CCATCGTGAGGCAGTTCGCGCAGAGCAAGGACGCCTTCTTCGCGCAGTTCGCCAAGTCCATGGCCAAGCTCGCCACCGCGCCGAGGCCCGGCGGGAACGTCGGCGAGATCCGCCACAGCTGCTTCAGCCGCAACGCCCGGCGCGCCATCGACACCGTCGTCGACGCCGGTGAAGAGGAGGGTTTCGCGGCTTCCGCATGATGTCGATCGGCTGATTAGCGTGTGTGCGTTTGCTGCTGGTCGTGCGCTAGATAGTATGCACGCGCGTACCAACGTGCATGGCTTCGTGTATGTCGCTGTTAATTTCTGCTCGAGTGTGTGTGTTCCTGCTTTGGCTCTGTAGTCTGTAGTGTAATAAGAGACTTCATCAGTGAGTCACTGAGTGCTTGCTTGCTCAAGG…
8-16 hai	TC268827	GTAATTTTTTCTGGGCCTGTATTCTTTTTCTAGGTTCACTAGGATTCTTATTGGTTGGGACTTCCAGTTATCTTGGTAAGAATATTATATCTATACTTCCATCTCAAGAAATTCTTTTTTTTCCGCAGGGGGTCGTGATGTCTTTCTACGGAATCGCAGGCCTATTCATTAGCTCCTACCTGTGGTGTACTATTTTGTGGAATGTAGGTAGTGGTTATGACCGATTCGATAGAAAAGAGGGAATAGTTTGCATTTTTCGTTGGGGATTCCCTGGAATAAAACGTCGCGTCTTCCTTCGATTCCTTATGCGGGATATCCAATCAATTAGAATTCAGGTTAAAGAGGGTCTTTATCCTCGTCGTATTCTTTATATGGAAATCCGGGGCCAGGGGATCATTC…
8-16 hai	comp944_c0_seq2	GGCCGGCGGTGCAGAGGGTCTGCAAGCATATGCCTACCGAGTTTAAGCTAGGTGCGCAGTACTAGATGTTTATGCACTCCGCGTGGGTGTGTGTCGTGTCGTGCCATGCCGGTGATGATTCCATTCAAGAGAAGAGACCTTCCGTCCGTGGGCGGGTGATTATCTGCCCGTCTAGTTCGATCGAGTATACGCTTTCAGTTTCAACAA
8-16 hai	TC433986	CTCCCGCCGGTGCTCGTGGTGGCGCCGGAGAGCGACGTGCTCCGCGACCGCGTGATGGGGTACGCCGCGAGGCTGAGGGAGATGGGGAAGGCCGTGGAGGTGGCCGGGTTCGCCGGAGAACAGCACGGGTTCTCTGTCCTCCGGCCGTTCGGCGAGGCGGCCAACGAGCTGATGCGTGTCCTCAAGCGGTTTGTGTACGCAGGTACCACACGTAATACGTCCACTGATGGTTGAAGTGTTTGGTGATCTCCTGATTCTCGTGTGGCAAATCGTTTGGATTTTTACTTACTTCAATAATGTAAATCCGGCCACGCAACCTAATGAACCATTTGATGGAAGAACTGCATTCTGGAAGAGGTCTGAAAAGTGAAAACCGTATGTGAGATGTTCTGTGTTGTC…
8-16 hai	TC435181	GCCGGGCCGAACGGGGAGGTCATGGACGCGCTGGCGACCGACGCCATGTCCGACAGCTTCCAGACGCACGACTCCTCCGAGATCGACAGCGCCTCCGGCCTGCAGCAGCATGGTTTCATGGACATGGCGCAGCAGCAGGCGAGGATGGTGACGGTGAAGGAGGACAGCGACTGGTTCACCGGCCTGAGTATGGACGACCTGCAGACTTGTTATATGAACATGGGGCAGATGGTGAACCCAACAACGATGCCTGGGCAGAACGGCAGCGGCTACCTGCAGCCGATGAGCTCGCCGCAGATGATGAGGCCGATGTGGCAAACAATCTTGCCACCATTCTGAGATGGAATAAGATATGGTGTAAATTATTGGAAATAGAAGTGATTAGACAAATACTTACTT…
8-16 hai	TC385219	CAGTTTGTGGGGCACAGGCCGTCAGGGTGGATGTTGGTTTGTCGAGGGGGTGTGGTAATGGGCTGCCGGAGGTGCTGGAGATCAATGGTGGTGGATCAGATGTGAGGGTGATCACAACAGATCCAACAGAGGCCTGGCAGTACCGGAAGCAGAAGCCGGAGAAATCTGCCACGGCATTGGAGAAGAAAGGGGAGGTAAAGGATGGACTTGCATTGTTGGTAAGGGAGAGCCATGTACTGAAAGGTGTAGAAGCTAAGGCTTAGTTTAGGGGTAACTAAGATTATTTTGCCAACTCTTAGTTCAATTGGATCGCCATGCCTAACTGGGGGTAACTCCTGCTAGAGGTGGGAGGCATCGGTTGAAAGGTAATATTGGTTGATTCAATATGGTTATCCGCAG…
8-16 hai	TC382112	CCAGAGCGTGTGCAAGAGCGTCAGGTGCGTGGTGGTGCTCATCTCCGGCAGGCCGCTGGTGGTGGAGCCGTACATCGGCGCCATGGACGCGTTCGTCGCCGCGTGGCTGCCCGGCTCCGAGGGCCAGGGCGTCACCGACGTGCTGTTCGGCGACTACGGGTTCTCCGGGAAGCTGGCCAGGACGTGGTTCAAGTCGGTGGACCAGCTGCCGATGAACGTCGGCGACAAGCACTACGACCCGCTGTTCCCCTTCGGGTTTGGCCTCACCACTGAGGCCAACAAGTGAGTCGGCTGAGATAACTGAGATGGGATGTATCTCGGTTGGGCTGGAGAGATGGGACACATACATACATTGCGTTTTGTGGTTGATTTGTTAGCAATAAAAGAGCGATGCGTTCT…
8-16 hai	TC436353	GGGAGTGCTGCGACTCGGCCGCGTGCACCAAGACCGACCCGCCGACGTGCCGCTGCGGGGACGAGGTCGAGCAGTGCGCTCCGACCTGCAAGACGTGCGAGCCGTCCACGTCGGACCCATCCCTCAACGTCTGCAAGGACGCGTACACCGGGGCCATCCCGCCCACGTGCACGCCGCCAGAGGCTCTTGCCGCCGGCGGTAACTAGCACGCACGCGCACGCGTTGGTGTGCACCATGATCGAGACGCTACGTCCCTACTCCTGCCATGCTGCTGCAGCAGCCTGCAGTTTGTGACTATACATAAAATAAAAAATGGACAAGCAATCATGTATAAGACAGAGTGCTATTTAATCTTATCTTTTTAATAACTGAATGGTGCGGGTTTCTTCCGTTTCATGA…
8-16 hai	comp4041_c0_seq1	CGACGCTGGCCCTGATGCTCCAAAAGTTCTCATTCACTCTTTCCCCTGACTATGTGCATGCGCCCGTGGATCTGTTTACCCTCAAACCTAAGTTTGGTCTTCCCGTATTTCTAAGGCCGCTGGATGAGTGTAACTAGACTACTAGTATTTGACTTGTAATATTGCCATACCTCCAAGAACTGATGAACCTGGGTTGTACTCGATGATACACAGTGTATGTATACAGTGAATGTATGACTACAAGAATAAAGAAAACAAGGGAGTATAGTAATATTATTACTACTCTTGGCCTTCAAAAAAAAAAAAAAAAA
8-16 hai	comp11734_c0_seq1	GGGGTGGTGAAGGGGGAGGAGATCGCGGAGAAGGTGAAATCAGTGATGGCAGACGAGATGTTGAGGAGGAGTTCTACGGTGGTCCGCGAGGCCGCGACGACGGCCGTGGCTGGTGGCGGGACGAGCTACCGGAGCTTGGCGGAGCTTGTGGCACGCTGCTGTCATGGTAGTGCCTTACAGTAACGCGACATCAGGAGGTTTTTTACTGTACCCTGGTACTCCCTACGGAGAGAAAGGAGTACCACTTAAATCTAACCCTTCGTTTAAAAGGGTACTTTAGACTTTTTGTCTCGCTGATATAAGTATGATAATTATAATTTTTATTTATCTCATAAAAAAAAAAAAAAAA
8-16 hai	comp8710_c0_seq2	TTTTTTTTTTTTTGAATTAAAGGGCAGATAAAATCGCATTTTCTTGCACAGCCGCAATAGAAACATTCAGAACAGGACTCTGCAGAATTCAGATGGTCCTGAGTTTCTCGTAGGATTCCATTTCTTAATACCATGACCAAAATGAACTCCTGCTTCTATCATCTCTTTCAAATTAATGTTCCAATATCTTCTTGTCATTATGTTAATAAAAAGTGGTTCAGTGGTATGTTAACGAATTGGTCGATTACGAAAACTAGACTTTCTCAATTTAGAGACTTAAGAGCAGAAGAAAAAAAAAAAAAAAAAA
8-16 hai	TC429086	CAAGGTGAAGGAGATCAAGAACGGCCGGCTCGCCATGTTCTCCATGTTTGGCTTCTTCGTTCAGGCCATCGTCACCGGCAAGGGGCCCCTTGAGAACCTTGCCGACCACCTCGCCGATCCCGTGAACAACAACGCCTGGGCATTCGCCACCAACTTCGTCCCCGGGAAGTGAATATGAGGCGATGCCTGTTCCCTTCGGGGCTTGGGATGTATGGAACAGACATGGGTTGTGTGAAACAAAACAAGGGCTACTGCGGGTGTTTTTTTCACCTGTACGATTATTCGTCCGATGAGGACATGTAACAGTATTGGATTGGTTTATCAAACAAGAATGATGGTAAACTTCCAAAAGAAAAAAACTTGCAAGATGACTGTCTGGAAGATTACTGAAATTCTCTC…
8-16 hai	TC441995	CAAATACCTCACTACCACCTAGTAGAAGCAACCAAGGCAGCAAGGCCAGTTCTGGGAAGATATTACCGCGAGCCAGAGAAGTCAGGTCCACTGCCACTTCACCTCTTCCATGTCCTCCTCGGGAGCTTGAGAGTCGATCACTTCGTAAGCGATGTTGGAGATGTTGTATTCTACCAAACTGACCCAAGCTTGAATGGCGATAACTGGACGAAAAATGGCAAGCACAAGTGATGTAAGATAGAGAGATATCATAGCCTGCTGGAGAAATTAGCAGAACGGGCTTCCTGCTAAAATCAAAGCATGTGGGTCTGCAACAACAGACAGGCTGTGTTGATTGGTTGATGAAATTCAGACCATTCATTAGAATTAGCATTCTCCAATTGTGGTTGTAGCTAGCAA…
8-16 hai	TC389178	CTCGTTGACGGTTGCTTCAACCAACATGACTGGTGCTACCACCTGTGCTTTCTTGAGCGGATTGAACACCACGTTCTCTTCGTTCGCCGATGGCAAATGTCAAGTGCCCACCGACGGTAAAGTTGGTGGTGGTCAGGTTTACGTTCTGTTGACCAGTGGCCAAAACGTCACCGACTACTCAACTATCGCTGGCCCGGCCATTGTCGAGATGGACACTCCTGGTACCGCCAACGCCACCCACACCCTGGCCACTGGTGCCTCCCAGAACGCTGCTTCCTCCGTCATGGTCGGTGGTCTGGCCGTCTTCGGCTCAGCTGTCGCCGGTCTCTTTTCCCTTGTGGCTTAAAGATCACTTGGAATGGTTGTCTTATCCTCTCTTCTTGATGCTGCTACTATCAC…
8-16 hai	TC389614	AAGGCGTCTGAAGTGACGGTGAAGGGCGTGTTTGAGGAGGTCAAGCTGGCTGAGTACGTGCACAAGCGCACCGGCAGGCATGCGGCCATTATCAAGTCCGAGCCGGTTGCCCCGGCCGAGAAGGCCGGCGAAGGCGACGCCAAGGATGAGAAGAAGGCAGCCGAAGGCGGCGAAGAGAAGAAGGACGACAAGGAGGAGAAGAAGGACGACAAGGATGGCGCTGCAGACGAGAAGAAAGAGGAGAAAGACAAGGAGGATGGCGGCGCCGGCGGCGAGGAGAAGGAGAAGGAGAAAGACCCCGGCGCCATCGCCGCAGCCAACCTCTACATGCACTACCCGCAGTTCGCGTTCCCGGGAGGGTACTACCCGCCGAGGCCGGGGTACGCCGCCTACCCTCCG…
8-16 hai	comp9008_c0_seq1	CCGCCAGTCCCTGTTCGCCGAGCCGCACAAGGCGTGTGGGGGCTCCGAGGCCAGCCAGCCCGACGTAGCTCGAGTCCACTCCGTGCTCGTGCCGCTCAGGCCTGAGGGTTTGATCACCACGTATGATTTTTAGAGCCATTATCAGTTGCTTCCAGTTGCTGCATGCAAGGATGTCAGAGTGGCCGCAAGTCTTTTGCCCTTGTTTCGTATCAGAGTGGCCGTAGAAGGTTGTGCTCACTCGGTGTTGCTGCCAAAAACTGGCTTGTAGCCCTCGTACTCCTGCACAATGTGTAGTCCCTGGCTAGTAGTGGAAGAAATTGTACATTTCCTCCGCGTTTCAGCAGCTCATGTGTTGATGTCAATTATTGCTGGATATTGTCATGGGAAATAGGTGCGACG…
8-16 hai	comp2464_c0_seq1	CTTATCAATGTACACACATAACGATATATGTCGATTAGAATCAACACGGAAATAAAATGTTGCTGAACATACAAGAGAAATGTTGCGTGTGGGAGTTTAGGATCGTGACTTATATGTCAGATCCGACGGCCAAAGAGGGGTTGATCCAGTGAAATTATTACCCAATCGGTACCTAGGGCTCGCCAAAAAGAAGTGGTAAAAGAAAGATCACAGTATTGCCAGTGTGCCTCTTATTATTTCTCCATTAAATAATTTGAGCGCTTTCGCCATTCAAATAATTTGGGACCTTTTCCGGCATCCATGCAAAGTAGTATGATGTTCGCATTCTACAGTAGAGGGAGCTTAATTATTTCAAGTACAGAGCCCGCAGTAGTTTATTTTAACTGAGCAAGGAAATGT…
8-16 hai	comp32_c0_seq1	AATTTTTCCAAACCATTAAAATAAATCCCTTGAAGAGAGATCTCAAACAGACGGATGCATTCCTGTGAAGCATGCATAACTAAAACTTCTATCTTGATTTTAGGCCAATAAAGTAACCACTCATCAGTTTTGTTGCCCGGTATTTTGACCGAAGGCCTGAACAACGCCTCAACCATCAATCATGTCTGTTTCTCGATGCAGGCCTGCAAATATGCCGATGTATATGGTGCATAAGTTGCCGTTGCCCGGCCCCGGAGCACAACAAGGTAGTGGTGTTAACCAAATGCGAACACAACGTATTTGTTCAGATGATCGAATCCTCGTAATTTACATAAACATATTTGGAAGAACATAAAGCTTTTGCAAAGAATCCTCGTTTTTCTTTCAGACAATCAAATC…
8-16 hai	comp262_c0_seq1	CTTGGTGGCCATGGGAAGTACTGGGGTCTTGTTAACTGCATGGCGTGCTCTGATTTCGCAAGTTCTTTCCGCTGGACAGGGCAAGAAGGATGATGTATACAGAAAGGGAAATCCTTTTGAGCTTTTTGAGTTGCTCACATCACTGGTGCGGAGGTGGTGAGATCTGAAGCTCAAAAAGGCAAGAATTACCACCAACCTTGTGTAAGTACAATTTTGAAGGCCAAGGGCCCAAGATGGAATAGAACATAGTCGGATCATATGCAGAAACTGTTTGACAAGATCGCACAGAGGCATGCCACCCATTCCAGTATTAAGATGTAGCTGATCAATCACCTGTAATTACTGTATGCAGCCTGACCCAATCATTCTAATGAATAAACTGTGCCCTCTTGATCCTGA…
8-16 hai	comp1934_c0_seq1	AAAGGCACGCCCAAGAGGGCCGGGCCCCTGGAGACGTACATCTTCGCCATGTTCAATGAGAACCGAAAGGACGGGCCCGACACAGAGAGGAACTTTGGGCTGTTCAACGGCCCCGACAAGACGCCGGTGTACCCTATAAGCTTCACCAATTAGTTAAGAAGACGGCCGGACTATATTTTCGTGTACACAGGAGTACATACATATATATCTCTTACTACGGTCGATCTCAGTAAGCTGCGGAATAATTCGTGCAAGCACGTACTAGTATTTTACTAGATAATGTCATATGAATAAGAGCAATCCATTGTGTTTTCGAAATAAGGATAGTTTTCTCTCCACTAAAGAAGCGTAGTAAACTTGTGAAGTACAGCGTTTGT
8-16 hai	comp1268_c0_seq1	CTGCGGGAAGTGCCTCCGGGTGACCAACCCGGCGACGGGGGCGCAGATCACGGCGAGGATCGTGGACCAGTGCGCCAACGGCGGGCTGGACCTGGGCTGGGACACCGTCTTCACCAAGATCGATACCAACGGGATCGGGTACCAGCAGGGCCACCTCAACGTCAACTACCAGTTCGTCGACTGCCGCGACTAGATTATATATCCGTCCATCAAAGCCTAGCTAGCTATGATAAGAATAAAAGGCTAGCTAGCTACGAGTAAGCTGAGCCTGGTCGATGTTGTTGAATAAAAGCTAGCACGTGATGCTGCATTGTATACGTGTATACAATACGTACATGGAATGAAATAAAGTGGATCAAATCAAACGGGTTATATATTCATGTGTGGGTTTTACTACAA…
8-16 hai	TC414594	GGTGGCGATGAGGGGTTCATCCGGCTGCACGCGGCCTACGCCACGCTGGCCGACCCCGATGAGCGCGCGCGCTACGACCGGGACGTGGCCTGCCGCGCCGCGGGGATGATGATGCGGCGGGCGGCTGTGGCCGGGCTGGCATTCCGGCGGAGGACGTGGGAGACCGACCAGTGCTGGTAGGACGTACGGCCTGGCAAACGCGGCTGCCCTCCGGGACCCCAACCGGCGGCCGCCTGGTTTGCTCAGGCACGGCGCTGAGATGGTCTTTCCGACTGCCTTGCAACGTACGATCAGATTGGACGGTGCAGATTGGGTGACGCAGACGCGGGAGCTCTGTACACTGCAAGAGGCGTTTTTAAAGATCTCTTGTGCGTCCGGTCAGCAAAATGCAAATATGTA…
8-16 hai	TC381365	GCATGATCCACGTATGCAAGATCCACGCATGCAGGATCCCCGTAAAATACGAAGCTATCAAGATCTCGACGCTCCTGGAGATGAAGTGACCGTTTTGGACTACCGGAGCCTGTAGGCGTGTGCTGTACGACCTTTTAATCTTTGAAGCCGTGGACGATACCACCACCGCAACGGGACCTTGCTCATCTCCATTAGTTTTGACCGTGGCGGAGGAACACGGCTGCGGTGCTCCGTCCCGTGAGCTATGTTATACTGATTGGTGCTTCTAAAACTGAACCACATGAAATCAAAGCAACTGGCGCACTGAAAGCACGGTTGTGGAGTGTGTATTTCCAACAGAATTTTTTAGCTTTTCAAAAATTTCACCATCTAGAGAGAGAGAGTAGAGGTCTCTGCTGC…
8-16 hai	comp9078_c0_seq1	CGCCGGACGTGAAGATCATCGAGGTCTTCCCGGTCGGCACCGCCGTGACCGAGGACTTCAGGCCTGACCGTGTCCGCATCTTCGTCGACACGGTTGCGGAGATCCCCCGCATTGGCTAGCTTTTGTTGATGCCCCACCGTTTTATGTGTGTGTGTGTCTGTATGTGTTATGTTCCTGAATAAACCATAGCTAGTGAGTAGTGACCATGTATGCATACTACTCCTAGCTATCTCGGTCGCTCTGTAAGAATTAAAATAATTATTAAACTTTTTCATGGGAAATAATTAAAGTTGATCGCTGGCTTGCAACTTTAAAAAAAAAAAAAAAAA
8-16 hai	TC371718	TGCAGCAGGTGGAAGGGCACTTGAAGGACGTGACAATGCTTTCAGACAAGCTCAGCTGGAAACTAATGGGAGACCAGGCTAGGCAGGTCAGCAGGATGCATTCTCGGGAGTCTTTCTCCTTAGTTGTCGCTCGGTTGTTTGTCGAAGATCGTTCAGAGCAGCAATGGTTGCTCGGGTTAGATGATACAGCACAGCGGTTGGTGAGAGAAGAAAGGTATCTTCAACAGAGGAGCAAGTACCTGGCAGCTGTAGCGGCGATTAGGGACGCATTTGGGCAACTGTCCTGCAATAAGAAGCAGTAGCAGACCTGGTGCATTGCAGCTGCCATTTTGGTAATAGGAGTATGTTTGTGCTAGTGTGCTACATTGTGGTTTAATACTTACTTTGCTTCTGTTGTAA…
8-16 hai	comp8136_c0_seq1	GTCGACAAGTTCAAAGATATCGTGGAGCGGTACCGAGTGGAGGCACTGCCGACGTTCCTGCTGCTCAAGCAAGGCATGGAGAAGGGCAGGGTCGTCGGCGCCAAGGTCGGGGACCTCAGCACCATCATCATGGCCAACATATAAATGATACAGTAACTGGTACTAGCTAGATACGATCTGTCGACTGATGGATGTTCCATCAGCCGGCCTTTCCGTCAGGTATATTATTGATGAATGAACAATTGAGATATGTATCGATTCATCTCGTCGGAAATCTCAATCACTTCCCTTAAACAGCCCTGCGGCACTCCGTCGGTCTGGGAAACTACAGTGCACAGGACTTGCCATGCATGGATGGCTTCACTGGATTGTGGTTCAAAAATCGGATACGCACTGTGG…
8-16 hai	comp3640_c0_seq1	CCAAGGGGAAGGGTGTTTACCAGTTTGCCGACAAGTATGGAGCAAACGTTGATGGGTACAGCCCGATATATACACCAGAAGAATGGTCTCCAAGTGGTGACGTTTATGTTGGAGGAAAGACAGGGCTGTTTCTCTGGGCAGTGACTCTTGCTGGAATTCTGCTGGGCGGTGCTCTTCTTGTCTACAATACTAGTGCATTGGCTTCTTGAAGCCTGTGCGGCAAACCAAAATATGCACCAAATGATGTGTATTGTACGGGTTACAAAAGTAACGACATATGTAACTGGATGTAAATATCAGTACCCGCAGTCAATAATACCGATAATTAATTACTAATGTTCTAAGCAGCATGGTGCAAGCGTGATTAAGTTTTCAGTGCAAGCGCATGAACTCTCTCCA…
8-16 hai	TC388092	CCTACTACCGCAACCTGGTCGCTAAGCGCGGCTTGCTGAACTCCGACCAGGTGCTCTTCAACGGCGGCTCCCAGGACGCGCTAGTGCGCCAGTACGTCGCTAACCCGGCGCTCTTCGCCTCCGACTTTGTGACGGCGATGATCAAGATGGGTAACATCAACCCGCTCACGGGAACCGCCGGCCAGATTAGGCGCAACTGCAGGGTCGTCAACAGCTGATCCGTCCATCGTCTCGCCATATGTGTTACAAATATATAGGCGTAAAATGTGTATGTAAAGTTAGGTTGGCTACGTACCAACCAGCTAGCATGCATGGCAGAATAAGAGCCGTTTGGTTCAGATAATGCCTGGGGGCTGGGATCCATAGGTAAGTAACCCTCAAGCTCCAGGGTTGTTAGGT…
8-16 hai	comp308_c0_seq1	GGCGACGGGGCTGTGCCTGGCCGTGGTGGCCTCGGCGGCCACGTTCGCGTGGGGGTCCAGCGCGCGCGGCCGGATCGGGCAGATGCTCACCCTCGGCTGCAACTCCTTCGTGGACGGGCTCATCGACAACGTCGTGGACGTGCTCTTCTCCGACGACCAGATGCAGGACTGGTCCGACGACGTCTAAGCAGCACACAGACTCAGATGCACCACATACACGTGTAGATACGATACGATACGGCTACTAGACGCAGACGCTACGTGTGCATGATGATAGTATAGAACTAATACTAGAGCATTTCCAAGTTCCATCGCTGCTGCAACTGCAAGTGGTTCCTTATCTCTTCAGAGATGGATGCCATGGCTATGGTACAGAGTACAGAGCTCTGTTCATCCGGA…
8-16 hai	comp11332_c0_seq1	TGTGGCGTGAGGGGGGAGGCGTGGGCCACGGTGGCGCTGCCTGCGCCGGGATGCGGCGGCGGGAAGCTCGAGGCGGAGGTCGTGGTCGAGGTGAGCGGCGAGGACAGGCTGGTGGAGAAGGTGAGGATCGGGGTGTTGTTGGATTGTAGGTACGTGAGCGTCGACGCGGGGCTCAGATACTTGCAGCATTTCCTCTTGTAATACGTGTATATCTGCTGTGGAAGAGTACTTCGTGAAGATGGACTGGTGGCCATGGTTCTGTTTTAGCTTATCTGTTCGCATACGTGTTCGTGTTATAACCTGCAATCGTTGGAAACGCAATTCTTTGGGGGCTGCTCAGTCCATGATCGATTATGTGAGGGTAGGATCTTCACCAATTGTGTTTAAGAATGCTTGATT…
8-16 hai	comp8626_c0_seq1	AACACATGGAAGAGGCTTGATGATCAACATCTCACCACAATTGACTCTGAGGTGCTATGGAAAAGAAGCTCTAATACTTGAGGGAGGCGCCAGAAGAACAATGATGGAAGCTGATCTTGTCTGTTGTTGATGCGCAACTTATCTTAAAGAGTTTGTAACTACTTAAATGAACACATCGCATGCCGCGTGTATACGCAAGTTTTCGCCATTATTATTTTTCATGTCAAGAAAAAAAATTGAGCCATGAATAGATATAATGCAATGCAGTACAGATGACACCCTTTGCAATTGAGCTCATATGTCAAATGGAAATGAGAATACCAATGCCAATGCAGCCTTTAAAAAAAAAAAAAAAAA
8-16 hai	comp14074_c0_seq1	GTTAAACAGTCTTCCACCGGAAATTAAAGAGACCGAGTTGGCGAGGACTCCGATGCGGCGGGCAGGCGAGCCAGAGGAGGTGGCCGCAGTGGTGTCGTTCCTCTGCATGCCGGCGGCATCTTTCGTCACCGGCCAAGTCATCGCTGTCGATGGTGGTCGAACAATTAGT
8-16 hai	TC423695	GAGTCGTGCTTCCACCTGAGCCAGCTCGCGCACCCCTTGCTCCTCGGGGCCTCCATCGCTGGAGGAGGGAGCATTGTCAACATATCCTCCCTTGGGGGCACACTTGGGTTCCCGGGCCTCGCAATTTACAGTATGACAAAAGGAGGAATTAACCAGCTTACAAGGAGCCTTGCTACCGAATGGGCCCAAAACAAGATCCGAGTGAATTGCGTCGCCCCGGGCGCGACCAAGAGTGACATGTTAAACAGTCTTCCACCGGAAATTAAAGAGACCGAGTTGGCGAGGACTCCGATGCGGCGGGCAGGCGAGCCAGAGGAGGTGGCTGCAGTGGTCTCGTTCCTCTGCATGCCGGCGGCATCTTTCGTCACCGGCCAAGTCATCGCTGTCGATGGTGGTCGA…
8-16 hai	TC380246	TCCGGCAGGGGTGAACCTTATGTTGCCCCTTATCTTTATCCACCATGATCCCGATATTTGGGGAAAAGACGCAAAGGAATTCAATCCACAGCGGTTTGCTGATGGCATCTCGAATGCGGCAAAGCATCCGGCGGCGTTCTTCCCGTTTGGAGGGGGTCCTCGTATCTGCATCGGCCAGAACTTTGCGTTGCTGGAAGCAAAGATGGCTCTGAGCACCATCCTCCAGCGCTTCTCGTTCGAGCTCTCACCGTCCTACATCCACGCACCGTACACCGTGTTAATCCTGCAGCCACAGCACGGTGCTCAAATTAGGCTGAAGAAGATATGAGCGTGCTTTCTCATGGGGCAGTGAATTTACTTACGTGCTGTGTATAGTTTAAATGTTTAGCTTTCGGCTGA…
8-16 hai	comp15750_c0_seq1	GCGAGGTACGGAGCGGTGAGGCGTGTGTACGTCGTGGCCGAGGAGGACGAGTGGAAGCCGGCGGAGATGCAGCGGCTGATGGCCTCGTGGAACCCCGGCACTGAGGTCATGGGGTTGCAGGGAGCTGATCATATGCCCATGTTCTCAAAGCCGAGGGAGCTCTCAGAATTACTCATGGTGATTGCCAACAAGTACCCAGCAAGCTGAGTTGGTTAGATGGCTTCAGTGCAAGGAAACTTCAAGCACTGATATTACGATACATTCCTCATAAATCTACGGTCGAGCCACGATGGTGCAATATAATGCAGGATCTCCTTAATTACTTCCTCTGTTTTAGTTAGTACACTAAATTACGGTCTGGTTGATGGCCCTGATTAATCTCAATTTTGGCCGATTTGG…
8-16 hai	TC422581	CAAGAACTACCTAGATGTCATCGAGCATGAGCTGTTTGGGGAAATTCAGCGGCTGCTCGAGGAGACTGATATGTCGCCCGCCGACGTTGCAGAGAACCTGATGCCAATGTCAAAGAAGAAAAGGAGGGACCCTGATTTGTGTTTCTCAGGCCTCGTCGAGGCGCTCAAGCAGGCCAAGGAAGACGTGGCAGCAGCAGCGGCCAAGGCGAAGGGGGAAGAAGAGGCCAAGGAGGCTGAAGCAAAGAAAGCCAAGGAGAAAGAGGAGGCGGAGGTGAAGAAAGCCAAAGAGGAAAACAAAGGGAAGGACAAAGCATCGGAGGAAGCCAATAGAGACATTAAGGAAGGTGACAAGTGAAGTGACGTCAAGAAACGAAGCAAAGGAAAAGGAATTAGCTTGTT…
8-16 hai	comp2333_c0_seq1	CCATTCGGGTCGGGACGCAGGATGTGCCCCGGGTATAGTCTTGGGCTGAAGGTGATCCAGGTAAGCCTGGCAAACCTCCTGCACGGGTTCACGTGGAGGATCCCTGATGGCGTGGAGCTGAGCATGGAGGAGATCTTCGGATTGTCAACGCCACGCAAGTACCCGTTGGAGGCCGTTGTGGAGCCCAAGCTCCCAGCTCACCTCTACACTGAGGCTTGAATATTTGATACATGTGTGCCCTCATGTGTTGAGTAATTATTACTACTTGTGTTGTTATATTTTTTCTGTATTTTTTCTAGTATTATATATTTGGTACATGTGTGCCCTCATGTGTCGAGTAATTATTACTACTTGTGCTGTTATATTATGCATCGTAGATTTATAAAGAGAAGTGTAAAA…
8-16 hai	comp4819_c0_seq1	TTTTTTTTTTGTCTATTCCGATTGTTGATGCTCTAAAATATATTATCAGTGTAGTTATTTACCCAATAACACGGGAGAGTCAATCTATTCCATTCGAGGAGTAGAAGCCTTTTATTGATCCCTATCGATGATGCAATCACAAAAGAGTTCACACATTTTTTTTCAAAGGTTTCTACCAAACGTGCTGCGGGCCGCAACAGCGTGCATTGAACTGTGGCCGAAAACCTACAGATGACATAATCATTTGGAAAAGAGCACGTCCATCTCCTCTAGGGTCCGGCCCTTCGTCTCTGGCAGGCGCAGGAAGACGAACACGTACGCCGTGGCCGCCATACTGGCGTACAGAAAGAAGCACCCGGGCATGGTGATCCAGCCCGCTAGCGATATGAACGACATGCT…
8-16 hai	comp12316_c0_seq1	ACTGCATATCATTGATGATCATCTCCAAGAAGAATGCAAGAGATTCATTTGTGCAACAACGGAAGCAGGAAATGTGGCATATCAGTGCTTGGTGTCCCTTGTGCAAGTAGCTCTATCTTGCACGCGTCTGTTCCCAAGAGAGCGAATGAACATGCGAGAAGTGGCAATGAAGTTGCACGCAGCCAGAACATCGTATATATGTTGCAGGGCCAGTCCTGAGAATTCGGGGGCCTGGGGCGAAATTATAACCCGGGGCCCCTTATATATTGCCTTGAAAATTTTCTTTGAGATTTCCACATGCAATGTCTGGCGATGGTATCGATATCAATCTTAATCAACAATTTCTTCTATGTGTGTAAAGTTACCAAATCTAACCTCTGGGACATCTACAAACCTCAC…
8-16 hai	TC402724	TCACACTCAGGTTGCAGCAGCTGGATGTGCGCTGTGAAACCAAGACAAAGGACAATGTGTTTGTCACTGTTGTTGCATCGATTCAGTACCGACCTCTGGCTGGCAAAGAAAGTGACGCATACTACAAACTGACCAACACAAGATCCCAGATTCAAGCCTATGTCTTTGATGTGATCAGGGCAAGTGTTCCAAAGCTCAACCTGGATGATGCTTTCGTGCAGATCCGCGATGGTCTTCTTCAAGGCCAGTCTGCCTCTGACAACTAGCAGTTGGCTTTGCCGGCATGAACTTTGAAGCTGGTGGTGGTTTGTGGTTTGCTAGCTATTGCTTAGAGTACTGTCTAATATGATGCATGCCGTATTATTATGAACTTATATGGAACCATATGTGGATCGTGGC…
8-16 hai	TC250182	CCCGCTGGAGACGAGGTCGGCGGGGCAGAGCGTGACGGTGTGCGTCAACCTGCTCTTCACCTTCCTCATCGCGCAGGCCTTCCTCTCCATGCTCTGCCACCTCAAGTTCGCCATCTTCATCTTCTTCTCGGCATGGGTGCTCGTCATGTCCGTCTTCGTGCTCTTCTTCCTCCCGGAGACCAAGAACGTGCCCATCGAGGAGATGACCGACAAGGTGTGGAAGCAGCACTGGTTCTGGAAGCGCTACATGGACGACGACGACCACCAACACCACAACATCGCCAACGGCAAGAACGCCACCGTCTAAACAGTCTTACTCCGTCCTACTCCTATGTAACGCTGCCGGCCTGCCTGCCTGCAGAACCCGACTTGGAAAGAACGAAGATGGATACTGAGCTC…
8-16 hai	comp192_c0_seq1	ACGCGTAGGACTTATAAACTAAAACGGTGGTAGTAGAAGTATTCAGGGTGTGTTGAATTATATTGTGCTAACTGACCTAAAGGGTCTATATAAGGACATATCAACCTCGCGTCCAGCGAGTATCCCACCCTAAAACCTCCGTAGCCAACGTCGGCTACAACAGCTTACTATTATATCGACACAGTTTTTCTTATGGCGGTGATCAACTCATACAACTCAGCTTCATACACTACTACTGATAATAGTTAATCACAAAGCATCAAAAACTGATGGTCCATCGAAACGACATTGCTCACTGACTGGTGACTGCTTCTGTATATTAGCTAGTAATAGTATGACAAAAACACATAATGTTATAACTATGACGATGATTGATCCAGGGTGATTGGTTCAGCTTCT…
8-16 hai	comp852_c0_seq1	TTTTTTTTTTTTTTTTGATGAATAAACTCCACGTCGTTTAATCACTGTACTCATTATTTAATCAATCAGTACAAAATTATATTCTTGTATCAAGCAAACAGCCGAACATCGGGAAGAGAAGCAGGAAGGCGAATTCTCCTAGACACGCCGCAGTAGGAGAAAGTGGACTATAGCGATCAATGAGAGCACGTATCTTAAGGCAAAGCCATGCTCCCCTCAAAAAAAAAAAAGAGGCAAAGCCATGCTCGATCAGAGCTGTGGAAACGCCTCACAATCTTCAGTTTTACGATTATGCTTAAGGGAGGAAATGTTCTTGGTGGGCGGCCGTCAATTAGTTCGCTTGCTTTGCTTAGCAGCACAGCTTGGCGCGCAAGTCAGCCGCGTCCACCTCCTTGGCGC…
8-16 hai	TC373643	GGCAGGCCTGAGCTCACACTCATGGCAGAGAGCCACGGCACGCGGCGACTCGACGGAGCTCAACACCCAAATTCACACCTACCAGACGCCGTCGATGGTCGACATGCTGCACCGCTCGCAGACTCTTGTGCCCGCCGTCGTTGAAATGCTGAACCGCTCCCCGACCGTTGCTCCTTCACGCGGCTCCGGCAGGTCGGTGAGGTCGACAAAATCTTTCTCCGAGCGGCTGGCGTGACGTGACCTGACGTTGCTTATTCATCAGAACCAAGTTTCAAGAAATAACCTGTGAAGTGGTTAGGTGATTTGAGACTATCCGAATTACTTTTTAGTTTGATTATTCCTACAGCTATTGCTTCGATATATTTATCTTAAATACTCTAGTGGCCTAGTGGGCATGGG…
8-16 hai	comp18553_c0_seq1	TGTTTATTATTCATGTAACAAGATATGAGAGAACAGAACGTCTTTGAAACCCTGATTGGCAAGCAACAACAGATATTGTTGGCAACGCAGGTTGTGAAGATGATACTCAAGATCGATGACGTTATCACGCCGTCAGAGTTCTGAGTACTGATAATGTTGCAAGCATGGGCAACCGTGCTGGATAACAAACCATCATTATACCATGCAGCATTGCTGAAGCAGTTGGATTGGCCACTTGCTTGTACCTTAGGCCTATATTTTGCTTGTGACGCTTGCTGAAGACCTTGGTTTCTGCGTTCTCACATCTTGTTACATGAATAATAAACAATCTCTCTTTTTTCTGTATTTTCCGATGCTTAGTGCTTTAGTCTGAGTGCCTTCTACCATTATTTATTTATT…
8-16 hai	TC397596	CCTGCATCATGGGGCAGGTTGGCTTCATTGTGCCGAGGCTTGTTATTGGGCTCATCATTCAGCTTCTCTGCAGCTACAGCACCCTGCCTCTGTATGCAATTGTAACACAGATGGGGAGCTTCTACAAGAAGGAGATCTTCAATGAGCATGTGCAGCAGGGTGTCCTGGGTTGGGCTCAGAAGGCCAAGATGAAGAAGGGGTTCAAGAAGAACAATGGCGCGGCCCAATCGACGAGCCCCGTCGATTCTGCGGGGCCTTCTGCTAAGGTTGAAATGATAAAACGACCGGCGCGGGAAGGCAACGATGCTGGTGAAAGCATAGAATGATGTAGTATGGGTAGTGATTAGTGTTGTCTAGAGCAATGGCGTCTATGATGTCTATTTTGGTGCTGCAATGAAA…
8-16 hai	TC420195	GGATCGGACGTTGCCGCAGGGCCAGCGCAGCCTAGTCAACTGGGCATCTCCGCTGCTGACTGAAGACAGAGCTCAGGAATGCATCGACCCGAGGCTCGGCGACAAGTACCCTGCCACCGGAGCGCTCAAGCTAGGGAGGATCGCAGTGCAGTGCCTCCAGTATGACCCAACCTACCGGCCGTCCATGGGCACCATCGCCCGCGTGATCAACTACGCCGTCGTGCGGGACCAGCAGGGCGTGGTCTGATGTTTGTGACGATGTGCGCGTGCCGGTGTACGTGTGGGGAGAAGTTGCTGCCGTTGCCGGGTGTTCTTCCTGCGAATCACCGTGCATGCCGTTGCCTGTACTAGTACTACTGTAACTTTTTTGGAAGTTATGTGCTATCTGAACTTCGTAAG…
8-16 hai	TC458267	AAAATAGTGAAGGCCCTCTGCATTATCCTCAGGCTTTCTGACGATCTCAAGTCATATGAGCGAGAGAAAATGAACTCGCATGTTGCTTCGACGATGGAAAGCTGCATGAAAGAGCACCAAGTCCCACTCGAAGTGGCACGCGTGAAGATCCAAGAAACGATAGATGAAACCTGGAAGGATTTCAACGAGGAATGGCTGAACTTGAACACAAACAGTCACCTGCCGAGGGAGTTGCTCGAGAGGATCTTCAACCTGACAAGAACAATGGTGTATATATACCAGCAAGACGACGCGTACACAAATTGCCATGTCATCAAAGACACTATAAACTCGTTGTTTGTGGAGCCTGTTTCAATAACATAGGACAGATAGTGAGCTTGCATGGATCATGTTATTGAA…
8-16 hai	comp25034_c0_seq1	TAGCAAATCTCATGTACCATTTTGATTGGGATGTTCCGAATATGGTGGGGACCGGCGCAGGGGTTGATATGGCTGAGTCGTTCGGGTTAACGCTTCGCCGAAAGGAGAAGCTTCAACTTGTTCCTCAGATTCCCTAAACCTACTATGTGTAAGTTTATTTCGACATGAGCACAAGAATAAAGGCAAGGAATAAAATGACTAATAATGTAGTACTGTTTATCAGTTATTATTACTATAAAAAAAAAAAAA
8-16 hai	TC253925	AAGATGCAAGAGAATTCAATCCAGAGAGATTTGCTGATGGCATCTCGAATGCGGCAAAGCATCCGGCGGCGTTCTTTCCGTTTGGAGGGGGGCCTCGAATCTGCATCGGCCAGAACTTTGCGTTGCAGGAAGCAAAGATGGCTCTGAGTACCATCCTCCAGCGCTTCTCGTTCGAGCTCTCGCCGTCCTACATCCACGCGCCGTACACCGTGATAACCCTGCAGCCGCAGCACGGTGCTCAAATTAGGCTGAAGAAGATATGAGCATGCTTTCTCATGGGGCAGTGAATTTACATACGTGTTGTGTATAGTTTAAAGTTTTAGCTTTTGGCTGAATAAACATAGCAGCTAGGTTTCATGTTGTAGTCACAAAAAAAATAAATGGGTTCATGTTGTGTAT…
8-16 hai	TC405441	CTGTGGGCGGCGATCGCGATCGCGTGGGGCACGGTGGGCTCGGCGGTGATCATCCTGATGCCGCTGGTGGAGAGCTGGGACACCATCAGCATGGTGTGCGCGGGGATGCTGACCAACGACATCGTGTACCAGCGCCTCGACGACGTGAACCTGCGGCTCAGGGCCATCATGGGGGCCATGCCCGAGGCCGAGAAGCGCTACCAGCAGCTGCAGCGGAAGGATGAGGTGGAGATGCACCCCGCCGGCACCCACCCGGCCGACGACAGCGACCACCTTTTGGAGAACTAAAATGTTCGATGTGTGTATCATGTATGTACAGGGACGCGTTCATTTCCACTCACAAAAGGTGTAGCCACTTTCACGGGACAGTGCACATCTTTACACACGCGAAGAAAAAAA…
8-16 hai	comp9134_c0_seq1	CCTTGATGGCGTGTGGAGCAATGCCTCTGCTACCGAGGGTGGTGACGGCGCCATGAAGGAGATGGCCGGGGTGTACAGGATGCTGCCGCCGCTGCTGACGACGGTGCACGAGCAGACTGGAATGCTACCACCGGCGTGGATGGGCACTCTCAAGGGGGGCAGCTCCACGTCCACCTGAGCTTGCCACGAAGCTTCAAGTACGTGCAGTCGCGCACCATATATATGCCAGTGTGTTTGTGAATGCGTGTGAGATACGTCAACATAAGGGTGTTTTATTTACTTCGGATAACATGTACTACATCTCTCATCTAAATGATTTGCTGGTGAATAAACCAAAAATGTGTCAAAAAAAAAAAAAAAAA
8-16 hai	TC457180	AGAGCCACAAGCCGACCCCGGGATACTCGGCCACCACGTCCCGGCGGGCACNCGGGTGGTCATCAACGCGTGGCCGTCGGCTCGGGACCCGGCGGCGTGGGAGCGCTCCGAGGAGTTCGTACCAGAGAGGTTTCTCGACGGCGCGGTGGACTACAAGGGGCAGGACTTCCAGCTGATACCGTTCGGTGCTGGGCGGCGGGGGTGCCCCGGGGTCGGATTCGCCGCGGCGACCGTTGAGATGGCGCTGGCGAGTTTGATGTACCATTTCGACTGGGAGCCGGCCGGGGCGTCGCTGGACATGCGCGAGGTGAACGGGCTCGCCGTGCATCTCAAGTCCGGCCTGCCGCTTGTCGCTAAACTGCGGTTTCGTTAGATAAACTTGTTGCTATGCAAGAAGAA…
8-16 hai	TC443511	GCTTCTGTACTTCTGTTATTTGGTATAATACGATCTTGAAATACCAGTGGACGATTAGACTGGTTTTCTCAGGTTCTGACATATGCATGATACAACTATGCACTCTTGATTCTCTTCCGAGAAACAAAGAGATATCGCCGCAGGGCAAGCAGCGAGATCCAAGTGAACTTTGAAATCTTCTCTTTTATCATCAGCAGTAATGCGGAGCTCAGAACTGTCTTTAGTATCTGAGCATGTAACCCTTTGAAGAACCCTGGGATGCCTTCCTTGTTCCACATTGCATGCATGGCGCCCAACATTGTTTTGGGAGGCCTTGAATTGCCTGGCTTTTCAGATTCGTCCTCGTCGTCCTCATCGGGGTCTGCAGCCTGAATCATGACCTTGCACCTGATTAATGGG…
8-16 hai	comp4245_c0_seq1	TCGAAAATAAAATTTCAGGTCCAGGAGAAGATATCACGCCGCTTTGGGCTCTAACATGCACACCACTTTGGGCTCTAACATGAAAAACTCATGACACAACCCAAAATTAATGATAAAGAGGAATAGTAACCTCAACATGTTTGCACGTACAATTCAAACAAATAATGTATGCACGTACAATTGGACTGTAAAATGTTGATCAATGTTATGTGCATGCACATCATAGCACTCCCAACCTCTTACCGCAATCCACGCTGCCATCAAGCACCTCCTTTGCTCCATACTTATACTTCAACCCCAGTTCCACGAGCTTGTTTGTCTTAACATGCACCCTCACTCCCTCTCCCACCACCTCTTTGTCCACTATCTCGAGTTCAGGGTGTTTGCCAGCGTAGTGCT…
8-16 hai	TC428148	GCGCCACAGGGCGACCGGCGCGTTCATGACGCACTGCGGGCTGGAAACTCGACGCTTGGAGGGCATCACCGGCAGGGGCTGCCGCTGCTTGTGTTGGCCGCTGTACGCGGAGCAGAAGGTGAACAAGGTGCACATAGTGGAGGGAATGAAGCTCGGGGTGGAGATGAGAGGCTACAACGAAGAGGTGGTTAAGGCCGAGGAGGTGGAGGAGAAGGTCAGGTGGGTTATGGCGTCCGAGGGCGGCAAGGCGCTCAGGGAGCGGGTGGCGGCGGCGAAGGATGCAGCTGCCGAGGCGCTCAAGGAAGGGGGCTCGTCTCACTTGGCGTTTGTCCAATTCCTCAACGACCTGGACATTTCCATAGCCCCTACCGTGTAGCATTGATGTGAAACTTGTAAACT…
8-16 hai	TC388043	GCGGAGACCGTGGACAAGGAAGGGTGGCTGCACACCGGCGACGTCGGGTTCGTGGACGCCGACGACGAGATCTTCATCGTGGACCGGCTCAAGGAGCTCATCAAGTACAAGGGGTTCCAGGTGGCGCCCGCGGAGCTCGAGGCCATGCTCATCGCCCACCCCGGCATCGCCGACGCCGCCGTCGTCCCGATGAAGGATGACGCCAGCGGCGAGGTCCCTGTGGCGTTCGTGGTGCCGTCGTCGGACAGCGCCGACATGACCGAGGACGAGATCAAGCAGTACGTGGCGAAGCAGGTGGTGTTCTACAAGAGGCTGCAGAAGGTCTTCTTCGTGAGCACCATCCCCAAGGCGCCGTCGGGCAAGATTCTGAGGAAGGACCTCCGAGCAAAGCTGGCCGTC…
8-16 hai	comp459_c0_seq1	ATCACAGGTGATCCAGTGGGTATTACGCCACGGATGGACTGTCGGCGAGTTGTGGCACATGATTGTCGAGTATTCATCCCAGAGGCTCAAAAGAGAAACTTTCGACGGCTTTTTGACTTGGTTACTTCCAGAAGACAGCGCCGATAATGATGCAGATTACATGTGCGAGTAGCCCAGTTTCGTGAGGTTAGCATCCGTGTGATGTGTGAACAGTAACTTGCAAAAACATTACTCGGATATTTGTTTCCCTGACCACAAACTAGCAGTGTGTGAGACCAATTCAGAATTTCCATGACTCAGCCACATGATTCACGATCGATGAAGGATATCTGCTCAATAGAAATAAACACACACACACATATTGTTTAAAATGTGCCACTAACATGATAACCATACATT…
8-16 hai	TC374422	CTTCAGGAACTGGTTCAGGAAGCACTGCGGGTTCCAGGTCGGCTGGGCGGCCCCGACGGTCGACCAGCTGCCGCCGACCCCCACCAAGGACAAGCTCATGGACAGGTACTGGTCGCACGTCGCGCAGTGCACGAGCTGCAGCGCCGCACTCAAGGCCATGAAGGCGCTGGAGGTCGCCCTGCAGGTGGCGTCGATCGCCGTCGTCGGGCTCCTCGCGGTGGCCAAGGGGACGCTGCTCACGTCCGTCGCCCAGCGGGCCGCCGTCGTGTCCGCGGCCGTCCTCTGCTTCGTGGCGTCCCGGTGGCTCGCCGACTTCATCCAGAAGAAATTCTATTTTGAGGATTATGTCCATGCTTACAAATGACTTGGCAAATCATCCGGTAGGGAGAAGTATGTGTA…
8-16 hai	CD880716	GCGGCTACTTCGTGGACAGCCAGAGCATCCCGCAGGGGTGGAAGTGGATGAACACCGTGTCCACGATGAAGTACCCGTACGAGGGCCTCCTGATGAACGAGTTCGGCGGGACGCGCATCTTCTCCTCGAACCCGCCGCTCGACGGCAACGCCATCCTCGAGAACCTCACCATCAGCGTGCACAAGGACCGCAAGTGGAGGATGGTGCTCTACCTCCTCGGCTGGGCCGTCTTCTACCGCGTGCTCTTCTACCTCGTCCTCCGCTTCGCCTCCAAGAACAAGAGGAAGTAGCCTCGCCTCGCCTGTATCCACATATCATGGTGGTTTGCTTTGCTGGCTTAATCCCAAGCTCTCTGGTAGTCATTCATTTGAATTGACGGGACCACGTACGGATCATGTC…
8-16 hai	comp5860_c0_seq1	ATGTACCCGAGCATCAAGCCGCTGGAGAAGAAGGCCGACCTCACCGTCGACGACGTCGAAGGCGTGCAGCTGCTGTACGGGTCCAACCCGGATTTCAGGCTCAGCTCCCTCTACGACGCGACGGACACCTCCGGCTCGCCGGCGGGGAGCAGTTGGGCTGCTTCCTCGGCTGGGGTAGTTCTTTGTGCGGTCCTGGTCATACTCGTGACGCACTTGTAGATAGACAAAGACATCGTTTTTATAGGCCAAAGATCAGAATACAGAAAAAACAAGTGTTGGGTAGCCTGATTCTATCTATAGATAGAAGAGAAAGAAATGTTTCTCTTCTTGCATAGACAGTCAAATGACGACAGCATGATTGCATGATGTAACTGTACATAATATATTCACCAAAAATTT…
8-16 hai	TC275416	GCTCGCCGGCGTGGCGCGTGGCAACGGGGAAAAAGGGGGCAAGAACGGCGGGGCGGAGTTCTTCCGGGAAGACCGGCGTGGTGGACGACATGGACCGGTACCCTCAACTACCTTGTCCCTCGAGTATGACTCCGTCTGGGAAACCAAGCCTGCTTGGTGTCAAGCCTTGGAAAATATTACTGACAGGAACTGTTGCAGTTGCATGTAGTTGGGTGCTCATCCACTCTGCTGTGATTACCGGAGGAGTTTCTTTTGTAATATGTGCATGGTGGTACATATTTCTTTACTCCTATCCTAAGGCATACACCGATATGATATCTGAGAGGAGGAAAAAAGTGGCTAGCGGTGCTGAAGATACCTACGGGATGGAGAAAATGTAACCTTGTTTGTAGTACCATC…
8-16 hai	TC429264	ATAGAGGTCGTGGCGTTTGCCCAATTTCATTCCCACCATGAGCAAGCCATGCGACGGTGCCAATCCCAAGACGGAGTGGCCTGAGCTGGTCGGGCGCACGATCAAGGAGGCGGAGGAGAAGATCAAGGCGGACCGACCGGACCTCAAAGTTGTCATTGTCCCGGTAGGAAGTGTTGTGACACAGGAGGTCGATCTGAACCGCGTCCGCGTCTGGGTCGACACAGTGGCGGAGGGTCCCAAGATTGGCTAAGCTAGCTTGTAATTAGCCAACTGGAATAAAAGCCCATGCAAGTCCTCAACATCGTCCANTTAATTTGCCGAACAAAATAAGCATGGGTATGTTGTGAAAAAAAATAAATATTGTTGGTGTTTTGCGGGAATGTATCAAGGTGTGGGATC…
8-16 hai	TC248882	GCTGGAGCGGGATAGCACCAAGTGGCACCAGAAGGGAAATGGTACGAGAGGAAGGAGAGTGCTCAATCGATCACTGGTCAGAGGGTGCGGAGGCTGGGACAAGCTATGCCGGCTCGGACATCATGGCGGATGCAGGGACAATGCCACCGTTGCCTTTTGCTGACAATTACAGTATGGCTGCAAGCCATTTTCGCCCCGAGAGCATCGAAGAACAAATGATGTATTCCATGGCTGTTTCTTTAGCAGAAGCTCATGGTAGAACGCACACACAAGGGTTGACATGGTTGTAACGCGGTGATTATGATGTGCACAGTCGTTGTTCTGCTCTCCTTTTGCCCTTTTTTGCCACCCCGTGTTCGTCCGTTTTGTTTCTCCTTTTTGCATGTGTTGCATCATGGT…
8-16 hai	TC450372	GATGTTAATGAGTCCCATGTTAATTTGTTTCCCTGCATACCTACAAGCAGCTATTGCACGAACTACTACGGCGACGCGGCCCCGGCCGACGCGGGCGCCGGCGTGTGCGACTGGTGCCTCAGCGACGACCCCCTCGTGAAGAACAGGCGCCCTTCGGCGCCGCCGGCCATGCAGCACCGCGGTCCGCCGACCGGGATGGGCTGCGGCAAAGTCAAGGTGACCGGCGGCGGCGAGCAGGAGGGCGGCCGGAGAGTGGCCAAGGCGGCCGTCCGCAGGTACAAGCTCCTCAAAGACGTCCTGTGCTAGCTAGCTGGTGCATGCATGGTCCTGGGTCACCGTACTCGTTTCCTTAGATCGGGACCTCGTCATCATGTGTACTAAAAAACGATGCTGTTTAAT…
8-16 hai	TC451098	CTTCCCCTCGCCGGCGTCGTCCTCGGGGGACGCCGCCGAGCGCGCGGCCATCGCCGACAAGGGCTTCTTCTTCCACCCTTCGCCGCGGGGCGCCGAGCCGCCGCGGCTCCTCCCGCTGTTCCCCGTCAGCTCGCCCAGGATGGCCGCCGCGTCCGCGACGGCGGCGCCGGCCGAGTGAGTGACCCAAAGCCTCCGCCTTTGCGCGCGCATCCTGCTCAGCCAGCCATGAAGTACTCTACGACTTCTACTATCGTCGCTGTATCATCGCCGTCCTTTGTTCGCAGTTCTAGTTTCATAGTAGTAAGTAAGGTGTTTGCTGTGTCGTTCTTCGCCGGCGCCGGCGCCGCTGCTGTTGTAATTTTTGCTCCCTTCTTGAAAGGAAGAGGGGAGTTGGTTCTC…
8-16 hai	TC393526	CTCCCCTCTAGCTCCATGTCCGCAGAAGAAGACCCCAGCTTAGAGTACGAGCTCGCGGCACTGAGGGAAGCCATGGCATCTGGGTTCACATATCTCTTAGCACATGGCGATGTGAGGGCGAGGAAGCAATCATTCTTCACGAAGAAGTTCATCATCAACTATTTCTACGCTTTCCTGAGGAGGAACTGCAGGGGTGGCACCGCAACCTTGAAGATGCCTCACTCGAACATCATGCGTGTGGGGATGACATACATGGTCTGATCGGTGCTCTGCTGCGCCTGTGCTGCAAAATTGAACCTTGTTCTTGCGCCTCGTCTTTGGTGGAATGCTACACCACCAGGTAGTTTAGGGATTTGTACCGCCGCAGTGAACAAAGTCACTGCAGCTTCCGGCCAACTG…
8-16 hai	TC387836	AATAAGGTGAGGATGCGGATGAGCCAAGATGATGCTAACAAGGGCAGTTCATGGAGTGATATATGGGGGTCACCAACAAGATACCAAAAGAACGAAGAGGACACAAAGGAGAGAGTGAAGCGAGCGGCTGCGGCGGCAAGGAGGTGGCGAGAATACTCGAGGAAAGGTGCAGACAGGCCTCCAACATTCAAACTTCCAGAGGCAGCGTCCAACCAGGAGTGAGAAGAGAACACGGTCGTTACACATCAAATGTGTGGTTTTATGAAGCGTTAGTTAACCCTCCATGTATAGTCTAATTATTTGAGGAGAGCTGCATAGCATTTGCTCTCCCGCCCTCGATTCGACGTGTTAGCAATGTCTGTAAATCATGTTCTAGAGCTGGCTGATGCCGATCTGTAA…
8-16 hai	TC409211	GTATCGCCGCTGGGGCCGGTCTGTCCTCATTTTACAACGCCAATAGCCCCAGGGCTCTAGTGGTCGAAGGCATCCTGGACTCTGTGTCGGCCGGCATACTCATATACATGGCGCTGGTGGATCTAATCGCAGCCGATTTCTTGGGTGGGAAGATGACAGGGTCACCACGGCAGCAAGTGATGGCCTATGTCGCCCTGTTCCTAGGTGCGCTCTCCATGTCATCGCTTGCAGTTTGGGCCTGAACCGGTTTAATCAGATGGAGGTAGCGGACGACGCCTACGTCCCAACATACTGCCTGTGATACATGTACATAACTAATGCATGTGCCTGTGTTCATCTGATTGCATACATACATCAGATAACGTGCCCTTGTTTTTGATGGGCATGAGAGAGAACAGC…
8-16 hai	TC370060	TCATGTTCTTGACAATTGATGTTGATGACCTAATGGATTTCAGCTCAACATGGGACATCCGTGCAACCCCGACGTTCTTCTTCCTCAAAAACGGCCAGCAGATCGACAAGCTCGTCGGCGCCAACAAACCTGAGCTCGAGAAGAAAGTACAAGCTCTTGGTGATGGCAGTTGAACCATGCTACAGAATTAGAACAGAGCCAGCTTGTCATTGCTTATATATCTGTATTGCCATGCTTGTGTGTCTTATGTGTTGCATGATAGTTTCCTGGTGTACAGTTTCCGTGTCTTTTCCGTCTAGACAATGTTTTACAATTTTGCGACACGCATATGCATATGCTGTGAAACTGTAAGATGACCCTGCTGGTAAAATGCTAGTTTTGTGAGAGTGTCAAAAAAAA…
8-16 hai	TC390427	GCTATTTTGAGTGGGTTCAGAACATTCAAGGATTCATGTGGGAAGAAGAAAAGGTGAACATGGAGCTCCATAAGTACATGAACAGCGCGTTCCAGAACATCAAGGCCATGTGCAAGTCTCAAGATTGCAACCTTAGGATGGGAGCATTCACCTTGGGAGTGAACCGGGTTGCTCGCGCCACCATCTTGAGGGGTTGGGAGGCATGAGGAATTCCAGATTCCTTATTGAATAATCCATGCCCGGCAGCGTGGTGGATGAAAGTTCTTATATCCACCATCATTGATTTGGTAAATTCATCATAAGTTGCCGGCATGGGAAATAATTTTCGGTGTACATGACAGAGACGATGGGTTTGTTCTTTCTGTTAGCTAATTATCTGCCCTGGGTTGCCAACTATGT…
8-16 hai	TC243866	GATACTATGAAAGAGATCGGCGCGTCCTCCAAGTCCTCGGCGGTGTTCATCCCCCATGGCCCTGGCGCAGTGCGCGACATCGCCACACAGATCCGCGACGGTCTTCTTCAGGGCCAGTCTGCCTCTGACAACTAGCAGTTTGCTTCAGGGCCAGTCTGCCTCTGACAACTAGCAGTTTGCTTCAGGGCCAGTCTGCCTCTGACAACTAGCAGTTTGCTTCAGGGCCAGTCTGCCTCTGACAACTAGCAGTTTGCTTTGCCGGCATGAACTTTAAAAGCTGGCGGTGGTTTGTGGTTTGCTAGCTATTGCCTACAGTACTGTCTAATATGATGCATGCCGTATTATTAAGAACTTATATGGAACCATATGTGGATCGTGGCATGCCATGCCTTAGGTTGA…
8-16 hai	TC375350	GCCAGCACTACCCCTCAGGGGATCGATGAGCTTCGGGGACCTGCTGGGCTGGGACAACCCTGAGAAGAAGGCCATCAGGACATCTCTGAGCAACATGTCAAGTAACAGCAATTCCAAGTTGGAGTTGACCCCAAACTGGAGCCAGGAGAACGGCTTGTCACAGATGTGGACACCCCTCTGAATCTTGATATGAGACTATTGTGCTGCTAGTTGAAGTGTGGTGGTGGCTAGTAAGTAATTAGATGACATATTCTTTCTAATGATATTGGAGTAGCATTGGACTATTGGTTGATGCAGTGTCTGTTCCTAGGGATTTGATGGAAGTGTGTGTTGATTTACAAACCAGTAGATTAGTGGAATGGCTTGATATAGCATCTGTACATAGGAATGCTAAGAAAT…
8-16 hai	TC381539	CGAGTCGATCAAGGACACCTGGCTCCACGGCTACTACATCCCGGCAAAGACCCGGGTCATCGTCAACGCATGGGCGATTGGGAGAGACGGCAAGACGTGGGAGCACGCCGAGGAGTTTCGGCCGGAGAGGTTCATGCGGGAGAACATCGACTATGGCGGTAGGGACACCCGGTTCATACCTTTCGGTGCCGGAAGGAGGGGATGCCCCGGCGTTGCCTTCGCAACGCGTCTGGCCGAGCTCACGCTGGCAAACATGATGTACCATTTTGATTGGGAGCTGCCGGACGGGCAGGACCCTGAATCGTTTGAGATCATAGAGTCCAACGGGATTTCTCCTGGCCTTAAGTCTGCCTTAATCCTTACTACCACGAAACCACTCTAATATCTGTTGGAAGAGGT…
8-16 hai	comp18958_c0_seq1	GGGAAGGCTTCCCCGGATCTCGCAGGACAGCGATTTCAGGTACATGGGCATGAGACGAGAATCACAATTGTTGTGGAGGAAGCGAAGAATGTCTTGTTACTTGGCTGTTGCCATCCATGTTCTTTTCGGTTGCACGATGCAATAAGTGTTTCTCTCCGCAACGAATATATTAGATCGAGCATCATGTCATGTACACCATAAGCTTTTGTTGTCTTCATAGTCGATGTCTACCAGTTCGATCATGCTTCTATTTATCAACACATTGAAGTAACCCTCTCCTAGCTCAAATGGGCCAATTTCTCGTT
8-16 hai	TC432797	GTGGCGGCGAACACGGACGCGTCCATCCGGGCGCGCGTGGCCGCGTGGACGGCGGAGCCCGTGGTGACGGTGCGGCTGACGATGATGGGGGGCTCGCCGTGGTTCGACGCGTACGGGTGCGACTTCGGGTGGGGGAAGCCGACGGCGGTGCGGAGCGGGAGGGCGAACAAGAACGACGGGAGGACGGTGCTGTACCCCGGGCGGGAGGGCGGAGGCAGCGTGGACGCCGAGGTGTCGCTGTCCCCCGAGCACATGGCGGCGCTCGAGCTGGACGACGAGCTCCGGGCCGCCGTGTCATCGTCACGTGCCAATTTTGTTTCGTTGTAAACATGAGTGGTATTTTTGGTGAGATGAATAAACTGTCAAATTAAAATATTCACAAAAGTTAAGCTAAATTTC…
8-16 hai	TC400285	CATACCCTTCTACATCGGCTCCTACTTCGCCATCGACATGTTCGTCGGCACCGTCATCGTCTTCGTGTGGGGGATCGTGAACAAGGCCAAGGCCGACGCGTTTGCGCCGGCGGTCGCCTCGGGGTTGATCTGCGGTGACGGCATTTGGACGCTGCCGCAGTCGATCCTCGCTCTTGCAAAGGTGAAGCCACCGATTTGCATGAAGTTTCTATCGAGATCCGTCAATGCCAACGTGGATGCCTACCTAGGAAATTAAGTCAGTGCCTGTGCGGCAGTTCTCCTTTCCTTGGAAAAAAAGGAAGGCCTCCCTGTCTATAGTTTGAAGTTACACATTCTGTACTGTATCATCATCCTATAATCACGATTGTATATGGCTTGTTACGTATGGTGATTTTGTAG…
8-16 hai	TC435224	CCGCAGTACGGCCCGCAGACGGCGCCCCTCGCGCCGCCCAACGGCGACGTCGGCGTCGACGGCATGGTGGTGTCCCTCGCGTCCATGATCGTCGGCACCGTCACCAACCCCTTCGGCAACGGCTTCTTCCAGGGCCCCGCCGAGGCACCGCTGGAGGCCGCCACGGCGTGCGCCGGGGTGTACGGCAAGGGGGCGTACCCCGGCTACGCCGGCTCGCTGCTCGTGGACCCGGCCACCGGCGCCAGCTTCAACGCGAACGGAGCCCACGGCCGGAAGTACCTGGTCCCGGCGCTCGTCGACCCCGACACGTCCGCCTGCTCCACCTTAGGGGTAGGCTCGTACGTGTAGGACCATGATGGTGTGTGTGTAGTTATAGTTGCGGTGGCGTTGTTGCTGTGT…
8-16 hai	TC383344	CATCCCGCCGTCGGAGACGCCGTTCCCGCACCGGCAGGGGAACCTCTACCAGCTCCAGTACTACTCCTTCTGGTACGAGAACGGGACGGCGGCGGCGGAGAAGCGGATGAGCTGGGTCAGGGGGCTGTACAAGGAGATGGAGCCCTACGTGTCCAAGAACCCGAGGGCGGTGTACGTCAACTACAGGGACCTTGACCTGGGGACGAATGAGCTGGACGGTGACGTGACGAGCTATGAGAAGGCTAGAGTCAGCTGGGGAGACAAGTATTTCAAAGGAAATTTTAAGAGGTTGGCAGCCGTGAAGACCATGGTGGATCCCCATGATTTCTTCAGGAATGAGCAGAGCATCCCTCCTCTTCCCACTGCCAAAATGATGATAGATTCCATTTGAGACTCTTA…
8-16 hai	comp25266_c0_seq1	CGGAGGACGAGCTGGAGGAGGCCTTTTATGTTTTCGACCGTAACGAGGACGGGTTCATATGCGCCGGAGAGTTGTGGAGCGTGATGAGGAGGCTAGGGTGGAAAGAAGGGGCGATATATGAGGATTGTGTAAGGATGATCCGCGTCTTCGACGAGGATGGAGATGGGAAGATCAGCTTCCTAGAGTTTAGAAAGATGATGGAGAATGTCGTTTAGTTAACTACAACGCTTTTTGTTACCTTGCTTCCTTAATGTAATAAGTTGTAAAATGTGGCATGAATAATGTATGTCAGTATGCAAATGTTTTCTCTTTAATTGAGGCTTTTTACCTCACTATTTGTCCGCTCTCTTTTCGGCCA
8-16 hai	TC439007	TANGACGTGACGCGCCACATCACGTTNGAGAACGCGGAGCGGTGGCTGACGGAGCTCCGCGACCACACGGACGCCAACATCGTGGTGATGCTGGTCGGGAACAAGGCGGACCTGCGCCACCTGAGGGCCGTCTCGCCCGAGGAGGCCAGGGCCTTCGCGGAGCGCCACCGCACCTTCTCCATGGAGACGTCCGCGCTGGAGGCCACCAACGTGGAGGACGCCTTCACGGAGGTGCTCGGCGAGATCTACCGCGTCGTCAGCAAGAAGGCCCTCGACATCGGCGACGACCCCGCCGCGCCGCCCAGGGGCAAGACCATCGACGTCGGCGGCAAGGACGACGTCACCCCGGTGAACACGGGCGGCTGCTGCTCGGCCTAGTCAAACTCTCTCCCTCTCTTC…
8-16 hai	TC368611	CACTTCTCCACCGCTGACTGCAAGATCGACGGATACTTGATACCCGCCAACACACGTGTCCTTGTGAATGCTTGGGCCCTAGGGAGGGATCCATCGTCTTGGGAGAGGCCAGAGGATTTCTGGCCTGAGAGGTTTCTGCAGGATCAAGATGGTGATGTGGACACCCAAATGAGGGGTAAGGATCTTAGGTTCCTGCCATTTGGGTTCGGGCGGAGGATTTGTCCAGGGATGAATTTCGGGTTCGCCACCATGGAGGTTATGTTAGCAAATCTCATGTACCATTTTGATTGGGATGTTCCGAATATGGTGGGTACCGGCGCAGGGGTTGATATGGCTGAGTCGTTCGGGTTAACGCTTCGCCGAAAGGAGAAGCTTCAACTTGTTCCTCAGATTCCCTAA…
8-16 hai	comp3386_c0_seq4	AGCGGAACCCGTCCCTCCAGGTCTGCGAGGACCAGTACGTCGGCGACCCCGGGCCCATCTGCCGGCCGTGGGAGTGCTGCGACTCGGCGGCGTGCACCAAGACAGACCCGCCGACGTGCCGCTGCGGGGACGAGGTCGAGCAGTGCGCTCCCACCTGCAAGACCTGCGAGCCGTCCACGTCGGACCCATCCCTCAACGTCTGCAAGGACGCGTACACCGGGGCCATCCCCCCCGCATGCACGCCAGAGGCTCTTGCCATTGCCGCCGGCGGTAACTAGCACGCGCATCGTCCCAACTCCTGCCTTGCTGCTGCAGCAGCCT
8-16 hai	TC373588	CAGAACACTAGGGACATCATCATGAGGGAGTTCAGATCAGGTTCTTCACGTGTGCTCATCACCACTGACCTGCTTGCTCGTGGTATTGATGTCCAGCAAGTGTCCCTGGTCATCAACTATGACCTCCCGACCCAGCCAGAGAACTACCTGCATCGCATCGGTCGTAGTGGTCGGTTCGGGAGGAAGGGTGTGGCCATCAACTTTGTGACCCGTGAAGATGAGAGGATGCTGTTTGACATCCAGAAGTTCTACAACGTGGTGATTGAAGAGCTCCCAGCCAACGTTGCCGACCTTCTGTGATCGGGGCGGGCTGTGGAGAACATATGTTGCTAGGCTGTGGTTCTATGTGCTGAGGAGGGAGGCGCTGCTGCTCATGTTGCTGTTGCTGGAGTCCTCACT…
8-16 hai	TC414000	TGCATACTTCCAGTCGTTCGTAGACTTCGCAAGCTCCGGCGCCGCCGAGAAGGAGGGGCTGGCTCGGAGCGCCGTGTGCAAGGACGCGCAGTGCCCGGACGTGGAGGTGGACAGCTGGCTGACGTTCCCGTTCTACGAGCTGGACTTCGGCACGGGGAGCCCAAGCTACTTCATGCCGGCCTACTTCCCCACGGAGGGGATGCTTTTCCTCGTGCCGTCCAACTTCGGCGACGGCAGCGTCGATGCCTTCGTACCCCTATTCCAAGAGAACCTCCAGGCGTTCAAAGAATGCTGCTATTCCATGGAGTAGGTGGCCTAACTGTTAATTTGTCGAAGAAACAGTGAGGCATACATTAGTTCATTCATTGAGAGGGTGGCAGAAAAAAATAATGTCTTTTC…
8-16 hai	TC373912	TGTCAAATGCAAAGTTCATCTACCCGCACAACACCCCGACTACAAAAGAGGCCTACTGTTACAGGATGATATTTGAGAGGTTCTTCCCCCAGAACTCGGCGATCCTGACGGTGCCAGGCGGGCCAAGCGTTGCATGCAGCACGGCAAAGGCGGTAGAGTGGGATGCTCAGTGGTCGGGGAACCTGGATCCCTCAGGGAGAGCAGCACTTGGAGTCCATCTCTCGGCCTATGAACAGGAGCATCTCCCAGCAACCATCTTGACAGGAACCAGCAAGAAGCCGAGGATGATCGAGGTTGCAGCGCCTGGTGTCGCAATTGAGAGTTGATGGTGTCCTGTCCTGCTTGCCGTTTCTGATAAGAAATAAGATGTACCTGGTCTTGCCATTAGAGTGGTGCAGA…
8-16 hai	TC256941	AGGCCCGTAACAAGGAGAATGCCGCGGCTATTTTACTTGCACTCTGCAAGAAGGACGCCCAGAATCTCGCTTGCATAGGGAGGCTGGGTGCTCAAATACCATTAACGGAGCTGTCCAAGACCGGCTCGGACAGAGCCAAGCGCAAGGCGACCTCTCTCCTGGAGCATCTCAGTAAGTTGCAGGTGCTCTAAGTCTGCTTGCCCGCCGCATACCATTTTTCACGTGTGCGTCTGTTATACATACGAGAAGTTGTAAACTCATCTGTTATTGCGTGTGAAAGTAGTGGGCTGGTGTTGAGGTTTCAGACACCCTCAGATGTGTTCATTGATGGCTACAATAAAAAGGGTCGGTGTTGCTGAATCTGAATCTGTTGTTTCTCATCTCATCTGCACAAAGTTT…
8-16 hai	TC386613	CGTTTTTGACTAGCGAAGCCCACTCGCTGCTGAAAGGATTGCTGCACAAAGAAGCCGGCAAGCGGCTGGGAACCGGACCCGGCGGCAGCGACGAGATAAAGAGGCACAAGTGGTTCAAGCCGATCAACTGGAGGAAGCTGGACGCCCGGGAGATCCAGCCGAGCTTCCGGCCCGACGTCGCCGGCCTGACCTGCATCGCCAACTTCGACGTGTGCTGGACCAACACGCCCGTGCTGGACTCCCCGGCCGCCACCCCCGTCACTGCCGGCGGCGGGCAAGGCAACTTCGCGGGGTTCACCTACGTCAGGCCCGCGCCGTTCCTCCATGACCTGAAGCCGCCCTCGAGCTCTAGCTAGGCTGCAAGGTTCGCTCTAGTGCACCCGAAACGGGTGCGCGCAA…
8-16 hai	CD907396	TAATGCAGGCTTTTCAGACATTTTTTATCCCAGGCTATTGGTTCTTACCAACAAAAAATAATAGAAGGATGAGAGCAATTGATCATGAGATCCGCATGATTATGCGAGGCATTATTGGAAAAAAAGAAAGAGCTATTAAAAATGGTGAAGCCAGCAGCAATGACTTGCTAGGATTGCTGTTGGAGTCAAATATGCAACAATCAAATGGGAAGGCAGGCCAAGGAATGAGTATTGATGATATAATTGAGGAATGCAAGCTGTTTTACTTTGCAGGTATGGAGACAACATCGGTCTGCTCACATGGACACTAATTGTGCTAAGCATGCACCCGGAGTGGCAAGAGCAAGCAAGAGAGGAAGTGTGGCATCACTTCGGACGAACCACACCAGATTATGAGCA…
8-16 hai	TC379276	CAATCAGGAGGTCTTCCTTCCTTGTGCCATCCGCGGACACCTATGCTCGTGCTGCTATTCGCCACATTGGCTATGAACCAAGGTGCACACCGTACTGGCCACACTCTGTTCTGTGGTTCTTGATCTCCCTTCTCCCAGAGTCACTTGTGGATAGTACACGCCTCAGCATGTGCATCAAGATCCGCAAGAAGGGGCAGGCTAAGGATGCCAAAAAGAAATCGCAGTGATGATTCCGCTGCTAGTTCATTGTTGAGATCTACCATGTTTCTTCATCATGTGTAATGGACTAGTACTTGTAGCTCTGTTGTCGGCATTTCAGTATCATTACGTTCCCATCACACTAGGTTGAGACTGTTGTTGTTGTTGTTCTTTCCACGGTTACGAAGCACAAGCCTGTAA…
8-16 hai	comp6189_c0_seq1	ACGAGGCTGGGCGGCCAGTGCTTGAAATACGGCGTGGCAGATGGCCACTTTGAGGTGACGCGGTTCGCTCTGCTCGAGACGATCAAGGAGGCGCTTCCGGCGGACATGTGGGGGCCGGAGATGAGGAACGCGTGGGGCGAGGCCTACGACCAACTGGTCGCGGCCATCAAGCAAGAGATGAAGCCCGCCGAGTAGCTCCTCCGCTGTACTTCGTTGCTTCGCCGGTTCACTCATGTCACCGTATTGTGTTTGTATTGTGTGTTGATGTGTACTGACGCCTATTGTAAAATGAGCATTCAATAAAGGAACAACTTGTGCATGAAAAAAAAAAAAAA
8-16 hai	TC451567	GTACGAGCTCGTGGACGACATGCGGAGCGCGTCGGGAAACGGCAAGATGAGGAGCAACGCCAGCGTCCTGCGCTCTCTGGGCATGGACCGTGCGCTGGGCATCGTCGAGGAGCTCAAGGCGCAGGCCAAGACGGAGGCGGACAGGTTCGGTGATAAGTATGGCGACCGGGTGCTGCCTCTGTACAGCTTCGTGGAATACCCCGTGGAGAGGGGCTTTGAGCTCCAAGGATGCACCCACCGCGAAGCTTTAAGCATTGGCACAGGTGACATGTAGAGTTATGTGGTGCTGAAATTCTGTGATCTGAAACTCTAAATCTGTAACATATGTGTTCAAAACATTAAATGCGTGGGTGCTGTTTCTGTCCAAAACGTAACAAGTTCAAAACATGGTATCAAAAT…
8-16 hai	TC374368	CAACTCCAGGGAGGGGCCGCCGACGTTCGACCAGCCCAAGATGACCATCGAGAAGCTCATGGAGTACGGCCACATGCTGGTCCAGGAGCAGGAGAACGTGAAGCGCGTGCAGCTCGCCGACAAGTACCTCAGCGAGGCGGCGCTCGGCCAAGCCAACGACGACGCCATGGCGACCGGCGCCTTCTACGGCAAGTAGAAAGTCCTATACTTAAGATGCATGCGTGCATGCATGCACTATATATATGCTGGAATATTTTGGACTCGAATCCACTCAAACTTTTTGATTCATCGCCGCACAGGTAGCCCAATTGTAAGTCTCTTCTTGAAAGAGAATCCAATTGTATATGTTTTCGTATTGCCTATATATACCTGAATCGTCATTTTCCGCTTAATCACTCT…
8-16 hai	TC247461	AAGCGGAGGATGGTGTTCGTGATGAACAAGCTCATGTGGCTGGCGTGCCTCTTCATCTCCGCCGCCTTCATAGCTTTGACCTACGTGGTGGTCGGCCGCGACGACTGGTGGCTGGCCTGGTGCACCATGGCCATCGGCGCGGTGATCATGCTCACCACCCTCGGCTCCATGTGCTACTGCATCGTCGCGCACAGGATGGAGGAGAAGAGCATGAGGAAGATCAGGAAGGCATCCGCGAGCCAGTCCCGGTCATGGTCCATGCCGGTCGACTCGGACGACCCGGAGATGATCAACACCGAGTACAAGAAGATGTACGCGTTGTAGGTCAGGGGGACGATCACGTGCCGGGGATCTGTACATAGTTATTACTAGCAAACATGTTTACAACCGAAAAAACAT…
8-16 hai	comp13351_c0_seq1	CGTGCCATGATGTGATCACGGGGCTGTGGACTCCGACGGCCAGGGATAGCGCAGCCGGACGGGTACCCGGGTACGGTGTCATCACCAACGTCATCAACGGCGGGATCGAATGCGGCATGGGGCAGAACGACAAGGTGGCCGATCGGATCGGGTTCTACAAGCGCTAC
8-16 hai	CK163144	CTATCGGCCTGGTGGTGGACTGGTGTTCAATGAAGGCGTGGATACGTCCGGAAGGGTAACCAACGGGAAGGGTGTTTACCAGTTTGCCGACCAATATGGAGCAGACGGGGATGGGTACACCCCGATATATACACCAGAAGAATGGTCTCCAAGTGGTGACGTTTATGTTGGAGGAAAGACACGGCTGTTTCTCTGGGTAGTGACTCTTGCTGGAATGCTGCTGGGCGGTGCTCTTCTTGTCTACAATACTAGTGCATTGGCTTCTTGAAGCCTGTGCGGCAAACCAAAATATGCACCAAACGATGTGTATTGTACGGGTTACAAAAGTAACGACATATGTAACTGGATGTAAATATCAATACCCGCAGTCAATAATACCGATAATTAATTACTAATGTT…
8-16 hai	TC429713	GCACGCCGGACGCCTTCGACAACAAGTACTACTTCGACCTGATCGCGAGGCAGGGGCTGTTCAAGTCGGACCAGGGCCTCATCGACCACCCCACCACCAAGCGCATGGCCACCCGCTTCTCCCTCAACGAGGGCGCCTTCTTCGAGCAGTTCGCCAGGTCCATGACCAAGATGAGCAACATGGACCTCCTTACCGGCACCAAGGGCGAGATCCGGAACAACTGCGCCGCCCCCAACAGGCGTGTCCAGGACATCGAGACCGCCGCCACCCGCGACGAGGGGATCGCCGCCGACATGTGAGAGACATGTTCTATCGATGTAACGTAGTGTGAGTGAGTGATCGTTAAGCCGGTGTGTTTTAAACTTTTAATTAATTGTGCAAGCATGTTGTCTTAGTTAG…
8-16 hai	TC384783	CGGCACTCCGCAGCTGACCGATTCCATTGTACTGCCAGAGAAGTTTGAATTCTTTGGACAGAACATTGACCTGAGCCCGTTGAGCGGCATATTTACTTCGATCGAGAACGCGGCGTCCTCCGTCGCCAAGACCATCTCCGGTCAGCCCCCACTGAAGATACCTTTCAGGAGCGAGAGCGCTGGGTCCTGGCTGCTCACAACCTACCTTGATGCCGAGCTTAGAATCTCCAGAGGAGATGGCAGCAGCATCTTTGTGCTGTTCAAGGAAGGAAGCTCGCTGTCGATATAGGCCGAGCGTACCTATTCTCTGAGTAAATTGACATGGAGAAAGGAACCAATAATATAGTTGTGCCTATGTTCTACTCCTGAATGGGTGTTANATNGTTCGTNCATGTGTGG…
8-16 hai	TC238563	GCCAGGCGGGCCAAGCGTCGCATGCAGCACGGCGAAGGCAGTAGAGTGGGATGCTCGGTGGTCGGGGAACCTGGATCCCTCAGGGAGAGCAGCACTTGGAGTCCATCTCTCGGCCTATGAGCAGGAGCATCTCCCAGCAACCATCATGGCAGGAACCAGCAAGAAGCCGAGGATGATCAAGGTTGCGGCACCTGGTGTCGCAATTGAGAGTTGATGGTGTCCTGTCCTGCTTGCCGTTTCTGATAAGAAATAAGATGTACCTAGTCTTGCCATTAGAGTGATGCAGACCTAAGGTTGAGTGAAGATTGTGCATTAATGTTTCTATAGTTCTTATGAAATCAGAGACCGGATGATTTCTAATCCTTTTCTGGCAACTTATATCAAAACATTACTGCATGA…
8-16 hai	TC438166	CCAACGTCATCAACGGCGGGATCGAGTGCGGCATGGGGCAGAACGACAAGGTGGCCGATCGGATCGGGTTCTACAAGCGCTATTGTGACATCTTCGGCATCGGCTACGGGAATAACCTCGACTGCTACAACCAATTGTCGTTCAACATTGGGCTCGCGGCACAGTGAGATAGTAAGACTATGGGTCCTCGATCTATGCATGTGTGGATGTGATCACGCATAAATAAATAATCTTGGTGATTACTTTATGACCAAATAAATGGATGACCAGACCTCCCACATGTGTAGTACATGTATGTCGATGCACGGAAAGGAATCACCTTTATTAAAAATATATTCTAGTTTATGCAGAAATATCTGCAAATATATATGTCGCCTACGGTCCATACTTGCTTGTCTT…
16-24 hai	comp13485_c0_seq1	TTTTTTTTTTTTTTTGATTTGACATGGGAAACATCTCCCATCCTTTCTTTGACTCTTTTTCTTTCTTTATATGGGAAATTATCCCAAATGACAAATGAATAGGTGTGGAAGTTATAATTGTAAATAAACCAGGATCGAATCTATGGAAGCATTGGTTTATACGTTCCTTTTAGTTTCGACTTTAGGGATAATTTTTTTCGCTATCTTCTTCCGAGAACCACCTAAGGTTCCACCAACTCCAACTAAAAGAATAAAATAATTTCATTTAAGTAAGAAGTCCCCCTATCTGGGAGACTTCTTACTTAAATTAGTCTCCGTGTTCTTCGAATGGATCTCTTAATTGTTGAGAGGGTTGCCCAAACGCGGTATATAAGGCATACCCAGTAAAGCTTACAAGTA…
16-24 hai	TC424422	GGAACGGCGACAGGAGGCTTGCGTCACGCTACGGCGAAGCCTTTGATGTCCTGAAGAAGAGGACCAGCGTCGTGCCGTTCGCTGCGATCATTGATGGACGGCAGAAACTGCCTGATGATTATTACAAGGAGTTCATCCGGTTACCGTACATCACGATCGTGGCTCTGACCCTGGGCGCGTACTTTGCGCATCCGTTGATGCAGGCGGCCAGCTACCGGCTTCCCTGGTAACTAATGGTGAATGGCAGGTTGATGATGTATGTATGTCATTTTGTAGTGTTACGGAAACATGCCAGCCAGCCAACACAAACAAAAGAAATAGTGGTGCATTTGTAGTGTGTGTATGGTGCCCCATGAGCAAATGGATCAGCTCGCCGCACTTAGGATTGTAATACAACTA…
16-24 hai	comp7729_c0_seq1	GCATGTCAACTTCAAGGGAAATGATTTCCACTTCTTGCCGTTCGGAGCAGGACGGAGAATGTGCCCTGGTATGAACCTCGGAATCGCGAATATCGAGCTTATGTTGGCAAACCTTGTGTGCCATTTTGACTGGGAACTTCCGCTTGGGGTTGAGAGAAAAGATATTGATATGACAGAGGTGTTTGGGCTAACAGTCCGTCGGAAGGAGAAACTATTGTTGATTCCAAAATCACGCATGTAATCGCGAAAATAAAACTCAGCTAAATAGTGTGTTATATCGCTAATGTTTTTCTTTGTAAAGAAGGTGCTATCGGCAATAATGGTATAAATAAATAATGGCCAGTTCTTCCTTCTTAAAAAAAAAAAAAAAA
16-24 hai	TC461954	CGCGCCGACTGCACGGCGATACAGCCCGGGCAGGCGTGCTACCAGCCCGACGACGTGCGCAGCCACGCGTCGTTCGCGTTCGACGCCTACTACCAGTCCCAGGGCCGCGCCGCCGGCTCGTGCTACTTCCAGGGCGCCGGCATGGTCACCACCGTGGATCCGAGTGAGTGTCATCTCGCCTTTTTTTCTGCCTGCTCGATCGTCACCATCCGTGTTTATTACTAGTAAGTACATAATAATCGCGCTTCTTAAATGCCCGCCTGACAAAGACAAATGACTAGCGAGCTGTGCTGTGCGGAACGAAACTGCCCAGTAGCTTCTCGTGACAGAAGAAGTGAGTGGTGTTGGTCGGACTAGAGGGCAATAGAAACGTACTGTACGTTTTGGTGTGGGTTCGAG…
16-24 hai	comp15705_c0_seq1	AGGAGCCAGAGGATGACGATGACTTCCCTGAGCCGCCGAAGGCGAACCCCGGGTCCCGCGTTCATCCGAACATGCCCCTGGACTTCGAGACCCTGACGGCGCGCTTCGAGGCGCTGAGGTCATCCGGGGGGAAGCTCCCTTAGCTCGTGCAGTGGAATCACAATGCCAGAACTACATACTGCTAAGTTATACATAGTACTTGTCTCGTGCGTTTGGTTTTGCAAGTGCTGGCTTGCCCCAGACTATTATCACATTTGTGTTGCTCCCAGGTATATATGCTATCTGAACTTGTGAAATGAATGAGAGTGGAAACTTTTGTGATCTTCATTCAGCGTGCTGGAAGTTA
16-24 hai	TC399157	ACGTGACATTACTGAGTATGGGGAGTTCGTCCGTAGCTTCAATGCCCCTTCCATAGACGAGAAGTTTGAACTGCTTGGAATCATGGCTAATGTCTTTATTGTTGCTCCGGAAAGTCTAGCTTCCTTGTTTGAAGGAACCCCCAGCATCCGGAAGGATGCTTTACGGTTCATTCAACTCCGGGATGATTACAAGACAGCAAAAATTGCTTCGATGCTTAACAGTATAATGTCTGAATAAAATTTACTTGAAGGTTGATGTTTGTCAAGCGGTGGAACGCTATGAAATGCTGCAGGGTCATCCCAATCGATTTTGACCATCAGTGTAGCCTGTATAACTGAGCTTCAATATTATGTTAATTCTTTTGGTTCCCTTTGTTTATCTGTTTCTAACTTGTTCTG…
16-24 hai	TC238458	TGGTCATGCTACCTTTGCTTTGCTCTTCTTTTTCGGACACATTTGGCATGGCGCTAGAACATTGTTCCGAGATGTTTTTGCTGGTATTGATCCAGATTTGGATGCTCAAGTGGAATTTGGAACATTCCAAAAAGTGGGAGATCCAACTACAAAGAAACAGGCAGTCTGATACACATTGTTATGGTATCTTTCACCTCTCTTTTTTGATTTGACATCTCCCATCCTTTCTTTGACTCTTTTTCTTTCTTTATATGGGAAATTCTCCCAAATGACAAATGAATAGGTGTGGAAGTTATAATTGTAAATAAACCACGATCGAATCTATGGAAGCATTGGTTTATACGTTCCTTTTAGTTTCGACTTTAGGGATAATTTTTTTCGCTATCTTCTTCCGAGAAC…
16-24 hai	comp17297_c0_seq1	TTTTTTTTTTTTTTTTTTGTTACTGATTTTTTTGTTGGATTTCACTCCACCCGTGGTTGGGAACTAGTAATTCGTTGGGTCTACAACGATTTTGGATGGGCTCCTAACGAGCTTATTTTCACTATTTTTGTTTGTAGTTTTCCAGTAATTCTAGATACATGTTTGAAATTTTGGGTCTTTTTTTGTTTAAATCGTCTATCTCCTTCGCTTGTAGTCATTTATCATTCAATTAGTGAAGCATAAATTCATTTGATCTCCCGATATTAATATTAATCAAATTAGCAAGCATCTTTTTA
16-24 hai	TC380478	CTCTTGTTGAGGTGCAAGCGTGTGGGTCCGTCGTGACGGAGGAGCAGCCGCACGCGATGCTGATACCAATGGAGTACTTCCTCATGGGATACGGCCTGTTCAGGCCGAGCCATGTAAGCTCCAGCCCTCGCAGCCCTTTGAACCCGTTCTGCATATCGCCGGAGCTCCTCTCGCCCGAGAGCATGGGTGTGAAGCTGAAGCCAATCAAGACGCGAGCCAATCTCAGGGTTTAGGTACATATATGGAAGAAGAAGAAGAAAAGGTTGGAGGCGCGAGGGGCTTTAGGCTAACCCGGCGATCGGCGATACTGATGGTATGTCTGCCTTGATTTTGGCGTTGAATTGGGGAGAGATGTTGTAACTGTGATGTAGATATAGAGAAGAGTTTTAGGGTGGTGAG…
16-24 hai	comp18395_c0_seq1	ACGCCCGCCCTCTACGACGCCCATCTCACCGGCCCGGGGGATGAGCGTGACGTCCAGCCGCCGGTCTTGGTCGCACCCGAGGTCCTCAACCAGCTCCCGCAGCGCGAACCGGTACGTCACGCTCATCCCTCGGGCCGGTGAGATGGTCGTCGTAGAGGGCGTGCGTGTGGAGCTTTGTAAAGACTCGTAGAATGCCCGTACGTTGCTACGAACTATGAATACATGTTTTGTTAGGTGCATATATAAATATAATGTATACTAAATTTTGCATCTATAGAAATGATTGCCCTTAACAATAAAAGAGTAACCGAAGCCCACTTCACTTACGATATAGGTTGATAAG
16-24 hai	comp9694_c0_seq1	AACGGGAAGCTAGCGCTGAAGGATGTGCTGGACCGTCGGCCGTCGCTGGACCCGACGCTGCCGCAGATGGAGGCGCTGGAGATCGTGGCGGACACGGCGAAGCGCTGCCTCTGCCTGTCGCGGATGGGCCGGCCGGACATGTCCAAGGTCGTGGCCAACCTCGAGGAGGCGCTCGTGGTGATACGCAGCCATGAGCCAATGTCCATGGCACGCTTAAGCCTCATTAGACGGAGAACCAGTGAGAATTAACTAATTCTCTGTCAAACGGCGGATAAAGCATTTGTATCCAAGGTTTTGTTTGTTGGTTTGCCCCAGGAAATTGTGATGCCGTTCGAGAAAGAAAATTGAATATTTTAATTAATATGGATCACATATGGACTGAAATGAGCAAATAAATAA…
16-24 hai	BM134982	GCCCGCTTCTGGGCCAAGTTCTTTGCGGAAAATGCCTGATGTCGGTGTGGCTGGCGCTGTGGACGGAGGGCGAGACATGGAAGCTTCTCATGGAGGATGCTAAGGAACACTTGATGATAGTGGAGACGCAACTCAAGGAGAAGAGATTCTTCGGTGGCGCTGCTATCGGCCTCGCCGACATCGCCGGCGCCAGCGTTCTGTCCCACTGGGCGGGCGTGCTGCAAGAGGTTGCTGGGATAACCGTCATGAGTGATGACGAGTATCCTGCTATCCACCGGTGGATGGAGGACTACAACGCCGACGAAGTTGTCATGGAGTGCCTGCCAGATCGGGAGCAGCTTGTGTCCCACTTCACTGCTATCAGAGGAAAGTGCATCGCCGCGGGGAAGTCCATGCTAC…
16-24 hai	comp24745_c0_seq1	ATGAAATACCTAACATCGATGTGGATGATCATCCTGATGGAGGTTCTAATGCCTTGAATCCTCACAGTCTAAGAATACCACTGCCGAAAGTTATCAACCCAGAAATCGCTGCCAGTAACCAGCACCTTGCATCTAAACCACATGTTGATAATTATGCGAGGAAACTAGCATGTACAGTACTTGAAACCAGCTTGAGGAAGCTGGAGAACACCCCGAACAAAAATCCTAGACGTATCAGGTGGGAACTTGGGTCCTCCTGGCTCCAGCACTTGCAGAAAAAAGATGCTTCCGTTTCTGAGGACAGTGAGAAGAATGCAAAAAAATCTGAAAAAGATTCATCTGTCAAAGGTCTCGGCAAGCACTTTGAACAAAAAAAAAAAAAAA
16-24 hai	TC449649	GGATCTGCGCAGCCGACCTCCGCCGTCCACCATGCCGAAGCAGATCCACGAGATCAAGGACTTCCTGCTGACGGCGCGGCGGAAGGACGCGCGGTCGGTGCGGATCAAGAGGACCAAGGACGCCGTCAAGTTCAAGGTCCGCTGCTCCAGGTACCTCTACACCCTCTGCGTCCACGACACCGACAAGGCCAACAAGCTCAAGCAGTCCCTCCCCCCAGGTTTGAACGTCCAGGAGGTTTAAGAATCATCAAGCCAGATCATGCCTTTACTCTTGTAGCCGGAATGTTGGATTTAGCAGCGTCTGTGTCCAGTAAACGAGTTTACCATGAGTATGTTCTAGACTGAAATGTAATGTTTGGGANCTGTGAGGANTCTGTGTTAATTCACTTGCTGGAGAAT…
16-24 hai	TC449955	GCAGATGCAAGNCATCAAGGTGATGGCGACGCTGGACATCCTNTCCTNACACTCCCCCGACGAGGAATACATGGNAGAGTACGCCGAGCCGGCGTGGCTGGCAGANCCCATGGTGAAGGCGGCGTTCGAGAAGTTCAGCGGCAGGCTCAAGGANGCGGAGGGCACCATCGACCANCGAAACAACAACCCGGNGAACAAGAACAGGTGCGGCGCCGGCATCGTGCCGTACGAGCTGCTCAAGCCGTTCTCAGAACCAGGGGTCACTGGGAGGGGCATCCCCAACAGCATCTCCATCTGATAGGGTCCCCAGGATAAGAGATCATTGCATGTAGGATTATTTAGGAATAAGATGTACACCATGTACGCACCCAGCAGCGATTGCTCCCGTCCCGTGCATGA…
16-24 hai	TC445058	AGAAGTTAGTTCAGCAGCTTTACAAGCTTATCGATGTACATAAGGTTGATGACTTAACTGACTTACCTTTTGCTGAAAGAGAACTGATGGTTATCAAAGTATCTGGAAACACCGCTGCTCGCCGGGAGATACTAGATATTGGTAATATCTTCCGGGCAGAATGTGTGGATCTTTCTGATCACACAGTTACGCTACAGCTTACTGGGGATCTTGACAAGATGGTTGCACTACAAAGACTGTTGGAGCCGTATGGCATATGTGAGGTTGCGAGAACAGGTCGGGCAGCGCTAATCCGTGAATCCAGGGTTGATTCCAAGTACCTCCGTGGCTACTCCCTTCCACTGTAGTAAGAAAGGTCATTTGGTTGGTTGAGCTGAGTAGAATGTGTAGGCGACTTGT…
16-24 hai	TC433758	TTTTTGTTGCACCAACTGGCGAGGAGGTCAAGACCAAGAGAGCTTTAACCACATACCTAAAAGCACACCCTGGAGGCCCTGCTCTTTCAGAGTTCGTCTGGGCAACTGGCAATACTCCCAGACGATCCTCACGTCTAAGTGCAAAGCCTAAGGCTACTGAGAGCCCAGAAGATGAGAAACCCTCACGCCGAAGTGGAAAGTCTAAGGCTACCGAGAGCCCGGAAGATGAGAAACCTGCCAAACGGGGAAGGCCCTCAAGCTCTAAGAAAGGCAAAAAGGGGAAACAGGAGGATGCAGAGGACGCAGAAGCTGAAAGTGGAGATCATGCTGATCCTGAAGAAGCCAAAGGCACTGAAGTGGAGATGAAAGATACTGAAGAAGCCGAAGTCACTGACCTGG…
16-24 hai	TC441581	GCTATCGATCTGTTTACTTACATGGTGTCAAATGGCTGCATGCCCAAATGAATCAACCTACACTATATTGATTGAAGGCTTGGCTTACGAAGGCTTGGTCAAGGAGGCACGGGAAATGCTGGCTGAGTTGTGCTCCAGAGGGGTGGTGAGTAAGACTTTGGTAAATAAGGGAGCCATTCGGTTACTTGATGCTTGATGGAACTATGCATACTTAAAAAGGTTGACCAGACCAGTAGGAGTGTGTGGATCCAGGAATATGTTCTTGTGCATCTTAGGCAGCAGAGATACTTCATTGTTCTTAATGATGTCTTATTCGACGCTGTGTTCTTATGAACATGTGAGTGTCCTTTCTTAATGTGAAGCGCACAGCCTCCTCCAGCTCAACTTGCTACAAACTTG…
16-24 hai	comp36486_c0_seq1	ACAGACCTTCAGCACAAGCCTTTACCTGAAAATAGAAGTTCTGATGCAGTGTCCGGGCAAACACTCTTGTTGACAGAACCAAATATGGGTGATGAAAAGAATTTGCCTAATGACACTGACGATCTTCAAAGTCCCCTGAGCGCAAAAAGAGAAGAGTCCAATGAATCTTCCAACACTGAGGCCGAAAGTACTGTAGAGGCAGAACTGGAGAATGGAGTAGACAAGGAAGAAAAGAATCAGCAGACAACCACCACAGGTGGAGTTACAGAAAAAAAAAAAAAAA
16-24 hai	TC417181	CGACTTCTTGGACCTGGTCTTAACAAGGCAGGAAAGTTTCCAACTTTGGTGTCTCACCAGGAATCCCTTGAGTCCAAGGTTAATGAGACCAAGGCCACAGTCAAGTTCCAGTTGAAAAAGGTGCTTTGCATGGGTGTTGCCGTTGGCCACCTGGGTATGGAGGAGAAGCAGATCTTCCAGAACGTGCAGATGAGCGTCAACTTCCTCGTCTCTCTGTTGAAGAAGAATTGGCAAAACGTGAGATGCTTGTACCTGAAGAGCACGATGGGGAAGGTGTACCGGTTGTTCTAGGCTCTAGTCTTCTAGGATTTCCAGGAGATTGACAACTTGGGAACTTTTGTTGCTTTCTCAATTATCAAATTTTCGTGCGCTGACGAGTGACAATTATTGTCTTGTACT…
16-24 hai	TC446119	CGCGGCCCGTCGTCGGAAGAAGGGAGAAGACGAGGATCAAGAAGGAGAACGACTTCGTGCAGCCCGGGGAGAGGTACCGCAGCTGGGCGCCCGACCGCCAGGACAGGTTCGTGCGCCGCTTCGCCGACGCCCTCGCCCACCCCAAGGTCAGCCACGAGCTCCGCGTCATCTGGATCGACTTCCTCTCCAAGTGTGACAAGTCGTGCGGCATGAAGGTGGCGAACCGTCTCAACGTGAAGCCAAGCATGTGATGGATGGACCGTTCTGTGTAAACTTTGTGCTATATCATGGACCAGCAATAAGAGACCATGCCAGCTATAATGTGGATCATGTGGTCGATTACCTACTGTGCTGCTACTAATAAGTTACTATCATTTTCTTTTATGTCGCAGTAACTTA…
16-24 hai	comp4234_c0_seq1	TTTTTTTTTTTTTTTTTTATTGATCAATAGTAGAATAATCCCTTCATAGAAATAGGAGACATAATTTAGATGGATATAGTAAGTCTCGCTTGGGCTGCTTTAATGGTAGTCTTTACATTTTCTCTTTCACTAGTAGTATGGGGAAGGAGTGGACTCTAGGGATACTACTAATTGATTAAGTAATCAAATTGTTGTATCAATTCTTTTCTTTAATGGATCATTTTGCATTAATCATTTTGTCAAACGTTATTCTTTAATCTTTTTCTTTAGTTTTGTTTCACTCCTGTAAGAAACTCTTGTATTGTAAGTTGTAATGTAAGAAAGAGCCATTATACCAATTCAGAATTTCTACTAGAAATGACGAATGGTTAAAAAAAGTTCTATACATAAGAAAATTAG…
16-24 hai	TC434839	CCCGCTTGGATCACGGCGAGACAGATAGAAGCAGGACGAAGAGCAATAACACGATATGCACGTCGTGGTGGAAAAATATGGGTACGTATAATTTCCCGACAAACCGGTTACACTAAGACCCACAGAAACACGTATGGGCTCGGGAAAGGGGTCCCCCGAATATTGGGTATCCGTTGTTAAACCTGGTCGTATACTTTATGAAATGGGGGGAGTATCTGAAACTGTAGCTAGAGCAGCTATCTCCATAGCTGCCAGTAAAATGCCCATACGAAGTCAATTTATTCCGATTAAGAGATATAGAACCCTAAAAGGGGTATGGAAAGATAAAAAAAAAATGCCCGGTTTTTCTTTCTGGGAAGACAATATTTCTTTCATCCTTTTGCATTGAAATAACAAATT…
16-24 hai	TC400633	GGAGCAGATGTACACTGAGATGGCCTCTCGCCACCGTGTGAGATCCCCCTGCATTCAGATCATCAAGACCGCGACTGTCAACTTCAAGCTATGCAAGAGAGACAACACCAAGCAGTTCCACAACTCCAAGATCAAGTTCCCCCTTGTGTACCAAAAGGTCAGGCCACCAACCAGGAAGCTGAAGACCACCTACAAGGCAACGAGGCCGAACTTGTTCATGTGATTGGGCTGTGGTGGATGCTGTTAAGAGTTGAAATGTTTTCTTCGTATGTTGGATCTTCTGATGCATGAAGACAAGCGTTTTGTTGCTTATTTATCGGTTAAAGACATGGTTGGTGGACCTTCTGATTGTGTTCTTATCAGTAATCTGCATACAATCTATTGGTACCTGATATAGAT…
16-24 hai	comp18237_c0_seq1	GCGTCATCAGTTTTGGAGATTACCTTGGTAAACTTTCTCTATCACTTTGACTGGATGCTTCCTGACGATGCCAACTCAGTATCATTGGATATGTCTGAGAAATTCGGGTTCACTGTCCGTAGAAGTACTGACCTACTACTCAAGGCTATTCCACATGTATGCTCCAAGGCTACACATATATAGATCCAAGAAGTAGATGTTCATATGTGTTGCATTGTACCTTTGCATAAATTAGAATAAGAGCTCATGGAATAACTTCTTGTGTCAGATTACATGCCAAAAAAGTGGAAGTAACTATCGGCAGAAATTAAATTTCAACTTTCAACTGGGAAAGCATGCCAACATCTACTATGTATCTCCCTTTGTGGCCAATTTTGAAGATGTTATCATCAGTGTGAT…
16-24 hai	TC436106	AAGGACCTCAAGGCGGAGCTCTCCCTCCTCCGCGTCGCCAAGGTCACCGGCGGCGCCCCCAACAAGCTGTCGAAGATCAAGGTGGTGCGCACCTCGATTGCGAGGGTGCTCACGGTGATCTCGCAGAAGCAGAAGTCGGCGCTGAGGGAGGCGTACAAGAACAAGCGTCTCCCGCTCGACCTCCGCCCCAAGAAGACCCGCGCCATCCGCAGGCGTCTCACCAAGCACCAGCTCTCTTTGAAGACGGAGAGGGAGAAGAAGCGTGAGAAGTACTTCCCCATGAGGAAGTATGCTATCAAGGCCTAGGTTAGGAGTGACATGATTTTAGCCGGGCCGAGTTTTGCTCAGAAAGTTGCATGAATTTTATGTTCTGTGTTGACACCGCTGCTATCTAAGTAC…
16-24 hai	TC440262	ACTTCAGCTCACCCCAGGGAGCCACAGGTTGCTGCGGCCACACCCGAGACGGATGGCGGCGGCAGCGGGGGCGACCAGGAGGAAGGCGCGGTGCCAATGGACTCCGACAATGGCGCGGGGGAGGACGGCCAGAAGCGCAGCCCCGGTGAGGTCTCCGGGCCTGAGTCGGGGCAGTGTGAGGCCGAAGACGACGGGGAAGACAACACGAAAAGTGCGCATAGTAGAGATCGTCGGTAGGGGTCACAAACAGTCCACAGAAGGATGAGATTCTCCCCAAGGGGATGATGTTGTATCATGTTTCCAACTTTTTGATTCCGATTTGCCGTGGCGCCCCCTGAGCTGAGACATTAGTTAATTATTAGCAGACACTAATGTCTTCCCTTTGTTTTGACAGTGACA…
16-24 hai	comp401_c0_seq2	CGGGCGCCGAGCCTGCCACCGCCGACTCTGAGACGACGGTGGAGCCGCCGTCCGTCGACTTTGCGTTCGTCAGCCCTCGGTTGCTGCCGGACGGGACGCCGGACGTGCACTACCGGACGGCGTGCGGCGGGCAGAAGCTTAGGGACATCATGCTCGAAGGTTATATCGACCTCTACGGGCCTTACGATAAATTGCTGCTCAACTGCTCGGGGGGCGGCGAGTGCGGGACCTGCATCGTGGAGGTAGTTGAAGGCGGCGAAATGCTTTCTCCAAAGAACGAAGTAGAAAAGGAAAAGCTTAAAAGGAAACCCAAGTCATGGAGGCTGGCGGGGCAGGCCACGGTTGGCAACCCAGATTCAACAGGACAGATGGTCATACAGCAGCTACCAGAGTGGAAGG…
16-24 hai	comp1934_c0_seq1	AAAGGCACGCCCAAGAGGGCCGGGCCCCTGGAGACGTACATCTTCGCCATGTTCAATGAGAACCGAAAGGACGGGCCCGACACAGAGAGGAACTTTGGGCTGTTCAACGGCCCCGACAAGACGCCGGTGTACCCTATAAGCTTCACCAATTAGTTAAGAAGACGGCCGGACTATATTTTCGTGTACACAGGAGTACATACATATATATCTCTTACTACGGTCGATCTCAGTAAGCTGCGGAATAATTCGTGCAAGCACGTACTAGTATTTTACTAGATAATGTCATATGAATAAGAGCAATCCATTGTGTTTTCGAAATAAGGATAGTTTTCTCTCCACTAAAGAAGCGTAGTAAACTTGTGAAGTACAGCGTTTGT
16-24 hai	comp3640_c0_seq1	CCAAGGGGAAGGGTGTTTACCAGTTTGCCGACAAGTATGGAGCAAACGTTGATGGGTACAGCCCGATATATACACCAGAAGAATGGTCTCCAAGTGGTGACGTTTATGTTGGAGGAAAGACAGGGCTGTTTCTCTGGGCAGTGACTCTTGCTGGAATTCTGCTGGGCGGTGCTCTTCTTGTCTACAATACTAGTGCATTGGCTTCTTGAAGCCTGTGCGGCAAACCAAAATATGCACCAAATGATGTGTATTGTACGGGTTACAAAAGTAACGACATATGTAACTGGATGTAAATATCAGTACCCGCAGTCAATAATACCGATAATTAATTACTAATGTTCTAAGCAGCATGGTGCAAGCGTGATTAAGTTTTCAGTGCAAGCGCATGAACTCTCTCCA…
16-24 hai	TC268808	CAGCAGCTAATCGAGTGGCTTTAGAAGCTTGTGTACAAGCTCGTAACGAAGGGCGTGATCTTGCTCGCGAAGGTAATGAAATTATCCGAGCAGCTTGCAAATGGAGTCCTGAACTAGCCGCAGCTTGTGAAGTATGGAAGGCGATCAAATTCGAGTTCGAGCCGGTAGATACTATCGATAAGAAGGTCTAAAAAAAAATAAACGAAATAAAAAGAGAAAAAAATAAGTTATGAAATGCAGTAATTCTTCTTTATTCTTCTAATTGATTGCAATTAAACTCGGCTCAATCTTTTTTTTTATAAAAAAGATTGAGCCGAATAAAAATAGATCATGATATGATCATGAGACTTGACAAATCGAGATTCGTCTATTCTATATATCTAGAATATATATATATAT…
16-24 hai	TC273437	ATTCATGTATTCAGAGCTTGAAATTACAGAGGTTGTTGGAACAAGTACATCACTCTGATTTCTCTATGGAGCGATAGCGAAGACACATCCGTAAAATAATTACAAAAGGGATGGATCTGGGTTAAAACCTAGCCACCTTATCCATCTGGTACGCACTCCATTCCTCTGCGACCGGGGAGAACAACACCCACTGAGAAAAGGAGGGAGGGAGCTATGGCAGTGGAGGAAGAAGGTCGGAAAGGAATCCCATCTCTCCTCTCATCTGAGGGGGAGAACATCGCCTCCAACATCACCCAGCTCATAGGCTGGACTCCACTTATAGAAATGAAGAAAATTGCTAAGAAAGACGGCGTGGAAGCTCGGTTGATTGGAAAGATGGAAGCATACCAACCCCTTTGC…
16-24 hai	TC259026	ATGAAGCCAGTAAAGAAACAAAAAATCCATGGGTATTTGAACCCGAGTACCCGGGAAAAAGCAGAATATTTGATGGAAGAACAGGCGACCCCTTTGAGCAACCTGTTCTAATAGGGAAGTCCTATATCTTAAAATTAATTCATCAAGTTGATGAGAAAATTCATGGGCGTTCTACTGGGCCCTACTCACTTGTTACACAACAACCGGTTAGAGGAAGAGCCAAGCAAGGGGGACAACGAGTAGGAGAAATGGAAGTTTGGGCTTTAGAAGGATTTGGTGTTGCTCATATTTTACAAGAGATACTTACTTATAAATCTGACCATCTTATAGCTCGCCAAGAAATACTTAATGCTACGATCTGGGGAAAAAGAATACCTAATCATGAGGATCCTCCAGAAT…
16-24 hai	TC266051	CCTGGAGTTGAGCCATTAAAGGTCGAAATAAGATTGTTTGAGAAATTATTCTTATCGGAGAATCCTGCCGAATTGGAAGATTGGCTTGGTGATCTTAACCCGCACTCGAAAGAGGTTGTAAAGGACGCCTATGCTGTACCGTCACTCGCCACCGCGGTTGTGGGCGACAATTTCCAGTTTGAGCGGCTTGGCTACTTTGCTGTGGACACGGACTCGACTCCCGAGAAGCTTGTGTTCAACAGGACTGTAACCCTGCGCGACTCTTATGGGAAGGCTGGACCCAAGTGACTGTGACTGCAAACTCAGTGGAAAAGATCCAGTTTTTCTTGATCAGAGACGCAGAAAACAGTCATGATATAACATGCCAATGGCCAAGAGGCCCTTTTTGTTTTTGTTCTT…
16-24 hai	TC280665	TTCAATTTTTTTTTTTTCTTACAAATTGGATTTGTTTCGTACATTTATCTATGAGAAAATCCGGGGGTCAGAATTCTTTCCAGTTTGAAAGTCCCAAATGATCCAAGGGAGCGGAAAGAGAGGGATTCGAACCCTCGGTACAAAAAAATTGTACAACGGATTAGCAATCCGCCGCTTTAGTCCACTCAGCCATCTCTCCACGTTCCAAAGCGAAAGGTTTCCGTGATATGATATAGGCAAGAAATAAGAAATAACGGTTGCAAAAAACCCCTTTTTTTCTTTCAAAAGTCTATAAAAATTATATTGCCAATTCCATTTTAGTTATATTCTTTTTTTTTTTTTTTTTTTTTTTTTTTATTTGTTTCGTACATTTATCTATGAGAAAATCCGGGGGTCAGA…
16-24 hai	TC386313	GCCTCCAAGGAGGGCGGCGGCGAGAAGAGGGGCCGGAAGAAGGGCAAGAAGAGCGTCGAGACCTACAAGATCTACATCTTCAAGGTGCTCAAGCAGGTGCACCCCGACATCGGCATCTCCTCCAAGGCCATGTCCATCATGAACTCCTTCATCAACGACATCTTCGAGAAGCTCGCCGGGGAGGCCGCCAAGCTCGCCCGCTACAACAAGAAGCCCACGATCACCTCCCGCGAGATCCAGACCTCCGTCCGCCTCGTCCTCCCCGGAGAGCTCGCCAAGCACGCCGTCTCTGAGGGCACCAAGGCCGTCACCAAGTTCACCTCCTCTTAGATTCAGTCTCTGGCAGCTGTAGTTGGGTGCTGTTTGCCCAGAATTAGTGTTGCTCAATGGAAATCGGTG…
16-24 hai	comp12534_c0_seq1	TTTTTTTTTTTTTCTTTTTTATTAGAGTATCGGCAAGAAATCTTGGTTATTCACTCTATTTTTAAGTTTTATTTAAGTAAACCATGCACAATGCATAGGACTACCCCCCCATTTTCAAATTTTAAATTTGAAATACTTTAATTAATTTTTAGTCCTTTTAATTGACATAGATACAAATACTCTACTAGGATGATGCACAAGAAAAGGTCAGGATAGCTCAGTTGGTAGAGCAGAGGACTGAAAATCCTCGTGTCACCAGTTCAAATCTGGTTCCTGGCAGAAAAAAAAAAAAAAAAGATCGG
16-24 hai	TC391192	CATCTCAGATATGCATGGTAGGTGACCGTTTGGATACTGACGTTCTATTTGGGCAAAATGGAGGCTGCAAAACTCTTCTGGTTCTTTCAGGTGTGACTTCTGAGCAGATGCTTCAAAGCCCCGACAACAAAATACAGCCAGATTTCTACACAAACCAAATTTCTGATTTTCTCACCCTTAAAACAGCAGCAGTATGAACAGAAATGTGAACGGACTGTTTTACCTGGGGAGGCCCATCACTTTTGTATAGCAACGAAGAGATCACATGGATGGTTTTCTTTTTCACATTGATTTGTAATCGTGAGACAGATGTTTAAATGCAAGTATGTATATCATTAAATGAATATCAACTTGATGCTGCTGCCTACTTTTCCTTGGCTCAAGATTAACAATGAATAA…
16-24 hai	comp19286_c0_seq1	TTTTTTTTTTTTTTTTTGTGTCAGTCTGGTAACCATGGGAAAGATGTCCACCGTGAGGAAGATCCAGAGCCATAATTCTATCATGTGGCTTCAGCAGAGCAGTGTATACATGGAAGTTGGCAGGTGAACCCGATAGGGGTTGCACATTCACTCCCCACTTCTCCGGGTCCAAATTAAAGGCCTCCAAAGCACGTTTCTGGCACAGCGTCTCGGCCATATCGATGTATTCGTTTCCACCGTAGTATCTCGCGCCGGGGTACCCCTCGCTGTACTTGTTGGTCATGACGGACCCCACCGCCTGCATCACCGACAGGGAGGT
16-24 hai	TC405416	ATGTTCCACGGCTCCACCGTGCGCGGGTTCAAGCTCATGGACCCCTACTTCTTCTTCATGAACCCGCGGCCGGTCTACGAGGTCACCTTCCTCAACATGCTGCCCAAGGAGCTCACCTGCGGCGGGGGCAAGTCGCCCATCGAGGTCGCCAACTACATCCAGAAGACGCTCAGCGACCAGCTCGGCTTCGAGTGCACCACCATCACCCGCAAGGAGAAGTACGGCATACTGGCCGGCACCGACGGGCGCGTCCCGTCCAAGAACAAGGACAAGGAGAAGAACTAGCGGATCTCTCGGGCTGGACTGCCTCGCGTCGCGCCGGCTACAGTGGTTGATCGTGGTTGTTGTTGTTTACAGTTTACTATGATTAATTGTTTGTTATTTGTCAGATCACTCACC…
16-24 hai	comp15194_c0_seq1	GTCAGAAGAGGAAAAGGCATGCAGCCAACGACGTCCCGTCGTCCAGCGACGCCTACCGCTCCGTGCAGCAGCAGCAGAAGCAGAAGCAGGGAGGCGCCGATCAGGAGCTCGTCGACGGCATGACCGACTGGGCAGAGCTTTTTGACTGGATCTAACACATGGATGATGAAGCTCTTAAACTGGATTTGATTCATTAAAGATTCATTTAGAAAAATAAACGCAGATTTGCACTAAAGCTTTAGATGAGCTACTTAATTCTTTGTTCTTTTTAAATTTTCGCCGTCACGATGATGCCATTTCTACGTACTGCTCTGTGGAATTTAACAATGCAGCTCCTTTTCACCAAAGAAAAATGTGCAAGTCAACTGCTTGTGCTCTCT
16-24 hai	comp26924_c0_seq1	CATCACATATACATTTTCCACGTGCAGTATGTAATAGGCTGCGTCTCCATGTGTGAGGGCACCACCACCTTGGCAAATAACACATGTTCTGGTGCCGGCTGCTGCCAAGCCGATGTCCCCAAAGGCATACAGTATTATGAGGGCTATT
16-24 hai	TC273433	GCTCACGGACGCCGACGAGGCCGAAAGGCTCCGGGCGGCGCTGCAGACATGGGGCTTCTTCCTGGCCACCAACCATGGGATCGAGGACTCTCTCATGGATGCCATCACGAGCGTGTCGAGGGAGTTCTTCCGGCAGCCGGCGGAAGAGAAGCAGAAATGCANCAACCTGGTGGACGGCAACGGCGAGCACTACCAGGTGGAAGGGTATGGAAGTGACAAGGTGGTGTCTGAGGATCAGGTCCTCAACTGGAACGACCGGTTGCATCTGAGAGTGGAGCCGGAAGACGAGAGGAATTTCGCTAAGTGGCCCAGTCACCCGGAATCTTTCAGGGATGTGCTACATGAGTATGCATCAAGGAATCAAGAAAATAAGAGACCTCGTCTTGCGATCGATAGCCA…
16-24 hai	TC251677	AGATTAGAATAACTTCAAAATAACTGACATAATTTTTTATTTTTCCTGATCAGAAAAATACATGAAAAAGAAAGGAGGTAGAAAAATTTTAGGATTTATGGTTAAAGAAGAAAAAGAAGAAAACAGGGGTTCTGTTGAATTTCAAGTATTCAGTTTCACCAATAAGATACGGAGACTTGCTTCACATTTGGAATTACACAAAAAAGATTTTTCATCGGAAAGAGGTCTACGAAGACTTTTGGGAAAACGTCGACGTTTGCTGGCTTATTTGGCAAAGAAAAATAGAGTACGTTATAAGAAATTAATCGGTCAGTTGAATATTCGGGAGCAGTAATTTAATCCTTCAAATTTTTTTCTTGTTTTATTATTTTTTTAGTAGTCTTTATAGTAGTCTTAGAT…
16-24 hai	TC254577	GCACGCGTCCTACGCCTTCAACGACTACTACCAGAAGAACGGCCGGGCCAGCAGCGCCTGCGACTTCGGCGGTGCCGGCACCATTGTCAACCAGGCACCATCAGGCCGCTGCGACGCGAGCTCGAGCTGGTGCGTGGCGAACTCGGCGGTGGGTGCCGAGCGGCTGCAGAGGGCGCTGGACTACGCATGTGGCCACGGCGCGGACTGCACGGACATCCAACCTGGAGCACGGTGCTTCAATCCTGACACCAAGGTCGCGCATGCGTCCTTCGCGTTCAACGACTATTACCAGCGCCGTGGTCAGGGCCGCCGGAACGTGCGATTTCGCCGGTGCCGGTACCATTGTCCGGCAGGCACCAAAGATAGGCAACTGCGTGCTGCCGTCAAGGGCCTGAACTG…
16-24 hai	CA682845	TCTAGTTCCCTATACACGAATCTGTTGTCATTCTACTGCAACAGTTGTACTGCAATGATGAATACCTTAAAGTAGGTATAAATAGAAAGAATTTTGCTAAAATGGAAAAGGGCTTTCTTTCTAAAAAAAGATGCTTGCTAATTTGATTAATATTAATATCGGGAGATCGAATGAATTTATGCTTCACTAATTGAATGATAAATGACTACAAGCGAAGGAGATAGACGGTTTAAACAAAAAAAGACCCAAAATTTCAAACATGTATCTAGAATTACTGGAAAACTACAAACAAAAATAGTGAAAATAAGCTCCGTTAGGAGCCATCCAAAACGNTGTAGACCCAACGAATTACTAGTCCAACCACGGGTGGAGTGAATCCACANAAATCAGTACTANAGA…
16-24 hai	comp4141_c0_seq1	ACGGTGATGATCAATCTCGGGGAGAAGATGACCGACGAGGAGGTTGAGCAGATGATCAAGGAGGCGGACACCGATGGCGACGGACAGGTGAACTACGACGAATTTGTGCTCATGATGAAGAATGCCGAGCGCAAGATAACTGGTGAACAAAATTAAATAGGCCGTTTGCTCTAAAGAATATATATGTTGGCGATAGATGTGAAACCACTGGTTCTCAGATTGGATGCATTGTCTCCGTTGTAAATTCGCTGCTTGTGGTACTGTTGTTTTCTGAAGCCACTGTAAGCTTGTGTATTCATCTTAGAAGCTGTTTGTGCACTATATAAACGGCAATTGCCACATATATTTACACCACGTTCTTTGGTTCTTGGAAAAAAAAAAAAAAAAA
16-24 hai	TC419799	TATGGGGAAGCGATGTGCATGAGTTCAAGCCAGAAAGGTTTGCTGATGGGATAGCCAAGGCATCCAAGGATCCTGGTGCCTTCCTCCCATTTGGTTGGGGTCCACGGATCTGCATCGGTCAGAATTTTGCTCTGCTTGAGGCCAAGATGGCTCTGTGCATGATCCTTCAACATTTCGAATTCGAGCTTGGCCCAACGTATTCTCATGTGCCGCATAACCAGAAAATGTTGCGCCCCATGCATGGTGCACAAATTAAGCTCAGGGCAATATGATAGTGAGCATTTTAGCAGTGTGCATGATATCATTTTATTACATAGTTTTTAGTGGTTGGCCATGTAATAAGCTTTCATACCTACAGATGTTTGAAATAAAGTCCAACCGTGTTGCGCATATGTAACA…
16-24 hai	TC245100	AAAACGGGGTTGTGGGAGAGCAATACAAGCGTTGTGCTGCTAGGTAAAGCACTGTTTCGGTGCGGGCTGCGCGAGCGGTACCAAATCGAGGCAAACTCTGAATACTAGATATGACCCAAAAATAACAGGGGTCAAGGTCGGCCAGTGAGACGATGGGGGATAAGCTTCATCGTCGAGAGGGAAACAGCCCGGATCACCAGCTAAGGCCCCTAAATGACCGCTCAGTGATAAAGGAGGTGGGGGTGCAAAGACAGCCAGGAGGTTTGCCTAGAAGCAGCCACCCTTTAAAGAGTGCGTAATAGCTCACTGATCGAGCGCCCTTGCGCTGAAGATGAACGGGGCTAAGCGATCTGCCGAAGCTGTGGGATGTCAAAATGCATCGGTAGGGGAGCGTTCCGC…
16-24 hai	TC375726	CCTCTACTGCCACATGGTGGAACCACGGATGGTGAATATTGGGGAAAAGCTTGAAACCCCGCACAGCCTTCGCCCCATGAGGGATGCTTTCAAGGGAACATTCATCGTGGCTGGTGGATATGGTAGGGATGATGGAGATAAAGCGATCGCCGATGGCTATGCTGATTTGGTTGCATATGGGCGCTTGTTTTTATCCAACCCGGACTTGCCCCGGAGGTTTGAAATGGATGGTCCTCTCAACAAGTACAATAGAGATACTTTCTACCTCTCTGATCCAGTTATTGGATACACTGACTACCCGTTTCTACCGTCCGATGTATGAACGGGCCTTTCAGGAATGAATACCTCCTTCCTGTCATCAGATCATTTACCTTACGTATCACAACTATGTTGAAGGAA…
16-24 hai	comp6480_c0_seq1	GCTCGTCGCCGTCGCGCGCTACTCCGCGTACGGGAGCGACGAGGAAGACGACGAGGAGGGCGGGGGCGGGCGGCGGGACCGCCCCGAGCAGGAGCAGGACCCCGCCCTCGACATCGAGCGCATCCAGTCTTCGACCGTCAGGCTGCTGGATGCCCAGAAAAATATGGTTGGTGTTATATCTGTAAGCGAGGCAGTTCGAATCGCAGATGAAAATGATCTTATGCTGGCAATATTGTCACTAGATGGAGATCCTCCAGTACTCCGACTCTTTGAAGAGAAAGATTACAAAAAACACAAGTACGAACAAAAAAAAAAAAAAAAAAA
16-24 hai	TC262295	CGGGCTCACAGGGGCGGCGGGGGTGTGGAGCCTCGCGTGCGTCATCATCCCGCAGGGCGGCGCGCGGATGGCCGCCGAGCTGCTCTCCTTCTTCGCGACGTGCACGGCGTTCAACGTCATTATGATGTACTCCATCGAGCTGTTCCCGACGTCCGTGCGAAACTCGGCGGTGGGGCTGGTAAGGCAGGCGCTGGTGCTGGGAGGCGTGGCGGCGCCGGTGCTCGTCGCGCTGGGCCGCGAGAGGAGCTTTTTGTCGTTCGGCGTGTTCGGGCTCGTCGTCGGCTGCTTCGGCATGTTCGCAGCCTGCCTGCCGGAGACGCGGGGAAAGGGCATGTCGGACACCATGGACGAGGAGGAGCACAAGGAGGCGACGGTGGCCGCTTGCACCGTCAACGATGC…
16-24 hai	TC256871	TTGGTAAATATGTGCAAATATATGGGTATTCGGCCTTTTGGTACGGACCATTACTTGAGGTTCATGCTTCGCAAAAAACTGCGCGACATTAAGAATGATGATAAGGTGATTCAAGCTGAGGGGGTGGAGTCTCTTTCTGAAGAGGAGCTCCGGCAAGCCTGCCGTGAACGCGGCCACCTAGGCCTGCTGTCAACAGAAGAAATGCGTCAACAGCTACGAGACTGGTTGGACCTCTCACTCAATCATGCTATGCCATCATCCCTTCTCATACTTTCAAGAGCTTTTATTGTATCTGGGAGAATGAAACCTGAGGAGGCTGTTGTAGCAACATTGTCTTCTCTACCAGATGAAGTTGTGGATACAATTGGTACAGTATTGCCATCTGAAGATTCAGTTTCT…
16-24 hai	TC389178	CTCGTTGACGGTTGCTTCAACCAACATGACTGGTGCTACCACCTGTGCTTTCTTGAGCGGATTGAACACCACGTTCTCTTCGTTCGCCGATGGCAAATGTCAAGTGCCCACCGACGGTAAAGTTGGTGGTGGTCAGGTTTACGTTCTGTTGACCAGTGGCCAAAACGTCACCGACTACTCAACTATCGCTGGCCCGGCCATTGTCGAGATGGACACTCCTGGTACCGCCAACGCCACCCACACCCTGGCCACTGGTGCCTCCCAGAACGCTGCTTCCTCCGTCATGGTCGGTGGTCTGGCCGTCTTCGGCTCAGCTGTCGCCGGTCTCTTTTCCCTTGTGGCTTAAAGATCACTTGGAATGGTTGTCTTATCCTCTCTTCTTGATGCTGCTACTATCAC…
16-24 hai	comp1450_c0_seq1	TTTTTTTTTTTTTTTTTTTTCTGTCATATTTTTTTTCTCCTATTTTTCTATTTTTATTTTAAAAATAGGAAGGGCGAGATAGAATTCGAGCACTATAGGCGGGGCGATTACCATATATAACATAAGACTTCTCCCCCAATTCTGTTTAGTCGAGCTTCTCGATCTGTCATTATTCCTCGAGAAGTAGAAAGAATAGCAATTCCCATTCCACCCAAAACTTTAGGAATTCCTTGATAGTTGGTATAAATTCGTAAGCCGGGTCGGCTGATACGCTTTAAAAAGGTTCTTGTTCTATATATTCCTTTTCTAGTCTTTCTCTTTTGATGTCGCAAAGTTAAAACCAAGAAATATCTGTTACGTTCCTGATGTTTCCGAACACTTTCAATAAAACCCTCTCGT…
16-24 hai	comp2464_c0_seq1	CTTATCAATGTACACACATAACGATATATGTCGATTAGAATCAACACGGAAATAAAATGTTGCTGAACATACAAGAGAAATGTTGCGTGTGGGAGTTTAGGATCGTGACTTATATGTCAGATCCGACGGCCAAAGAGGGGTTGATCCAGTGAAATTATTACCCAATCGGTACCTAGGGCTCGCCAAAAAGAAGTGGTAAAAGAAAGATCACAGTATTGCCAGTGTGCCTCTTATTATTTCTCCATTAAATAATTTGAGCGCTTTCGCCATTCAAATAATTTGGGACCTTTTCCGGCATCCATGCAAAGTAGTATGATGTTCGCATTCTACAGTAGAGGGAGCTTAATTATTTCAAGTACAGAGCCCGCAGTAGTTTATTTTAACTGAGCAAGGAAATGT…
16-24 hai	comp164_c0_seq1	TTTTTTTTTTTTTTTTTTTTTATATGGCTATGTTCTATTTGTAGGAGTAAAATAAGGATTAGGCTGTGGAGAGATGGCTGAGTGGTTGATAGCTCCGGTCTTGAAAACCGGTATAGTTCTAGGAACTATCGAGGGTTCGAATCCCTCTCTCTCCTTTTGCTTATTGAATACGTTTGTTTCTTTCATTTTTATTTTTTTTTTTTTCTGTCCCTTATCTTTCTTTCATAAAAAGGAATGAATGGCTCGGCTAGATGGAATAACCGAGCCAGAACAGAAAAAAAGTAGAACAGGTATAAATAAGAAAATCTTAGTTAAGAGGGTTCATGTAAAGAACAGGTTCCAAATCACGATCGATTCCCTTTTCAAAACCTGCTGCAGCAGCTCGGGCTCTTCCTGCAT…
16-24 hai	TC378627	ACACGTTCGACAACGCCTACTACACCAACCTCGTGTCACAGAAGGGGCTCCTGCACTCGGACCAGGTGCTGTTCAACAACGACACCACCGACAACACCGTCCGGAACTTCGCGTCCAACCCGGCAGCGTTCAGCAGCGCGTTCACGACGGCCATGATCAAGATGGGCAACATCGCGCCGAAGACGGGGACGCAAGGGCAGATCAGGCTCAGCTGCTCCAGGGTGAACTCGTGATTGAATGACGAGCTACTACCTAATACCTGGTCGGCAGCGCTCGCCAGCACAGACACCTGATGAATGAATAAGGCCACAGAACCAATGGCCAATATAAATACCAGCACTTGAAATGTGTATTTTATGTACGAGCAGCAGCAAATCATGCATGCATCCACATATTATG…
16-24 hai	TC240740	AACGGCCGCTACCGCAGCGCTTGGCACCGCGTCCTGCCCATGCGCAACGGCAACCGCCGCTCCATCGCCTCCTTCTACAACCCGGCGTTCGAGGCAGCCATCTCGCCGGCGGTGGGCGAAGCCGGCGCCGCCGAGTACCCGGACTACGTGTTCGGGGATTACATGGACGTGTACAACAAGCAGAAGTTCGAGGCCAAGGAGCCAAGATTCGAGGCCGTCAAGGCGCCAAAGGCAGCTTAAGATGAATCAAGGAGATTGAAGAGACGTATTTATTTATTATCTGGATATATACAACCCTTGTACGGAGTATATTTGATCTAAATATATGGACCATCCCACTAGAAAAATTTCAGTGTTTAGTGAGATTGGGACTCCGGGAGTACATGTGCATCCATTCTT…
16-24 hai	TC266566	GAAATTTAGATCAAAGAATTAATATTAGTAGATTGTGTTTTACGTATATGTTTTAAAATCCAAAATGAAAAGAAAAAAAAAGAAAACATGTTGATTATAGAAAAATTAGGAGGAACCTAGAATTAGAGTCTTATGGGCAAGGACACTATTGCTGATGTACTAACTTCTATAAGAAACGCGGACATGAATAAAAAAGGAACAGTTCGAGTAGTATCTACAAATATTACCGAAAACATTGTTAAAATACTTCTACGAGAGGGTTTTCTTGAAAGTGTTCGGAAACATCAGGAACGTAACAGATATTTCTTGGTTTTAACTTTGCGACATCAAAAGAGAAAGACTCGAAAAGGAATATATAGAACAAGAACTTTTTTAAAGCGTATTAGCCGACCCGGCTTA…
16-24 hai	TC278404	TACAGATCCATAATAGACATATAGAGATTATTATACGCCAAGTAACATCAAAAGTGCGGGTTTCCGAAGATGGAATGTCTAATGTTTTTTTGCCTGGGGAATTAATCGGACTATTGCGAGCGGAACGAGCAGGGCGAGCTTTGGATGAATCGATCTATTATCGGGCAATCTTATTGGGAATAACAAGGGCTTCCCTGAATACCCAAAGTTTCATATCTGAAGCAAGTTTTCAAGAAACTGCTCGAGTTTTAGCAAAAGCTGCCCTACGAGGTCGCATTGATTGGTTGAAAGGCTTGAAAGAAAACGTAGTTCTGGGGGGGATTATACCTGTTGGTACCGGATTCCAAAAATTTGTGCATCGTTCCCCACAAGACAAGAACCTTTATTTCGAAATAAAAA…
16-24 hai	comp20834_c0_seq1	GTTCAAGAAAACCGGGTTGATCGACCGCTTATGTCGTCTGTGGTCATGATGCTCGGAAGTGATACTGTGTCTCTATCTGTCCCATCTAAGCCGGCATTCTATGCCAAGAAGGCTAGCAACAACTTGGGAATCACGTCAACTTAGCACAATTTACATGTTCTTGGGTTGACAAAAAAAAAAAAAAAAA
16-24 hai	comp4764_c0_seq3	GGACCAGGTGCTGTTCAACAACGACACCACTGACAACACTGTCCGGAACTTCGCTTCGAACCCGGCAGCGTTCAGCAGCGCCTTCACGACCGCCATGATCAAGATGGGCAACATCGCGCCGAAGACAGGGACGCAGGGCCAGATCAGGCTCAGCTGCTCCAGGGTGAACTCATAATTGACAGACGAGTTACTGTCTACTAGTCAGCACCACACGTGAATGAATAAGACCACAGAACCAGTGGCCAATATGAATACCAGCTCTTTGAAAACTTGTAT
16-24 hai	TC411407	CTCTGCTTCGGCAGCTCGGTTGCTTCGACCAGGTTCCTGCTGCAGGACGAGTTCAACATCCAGACGACCCAGTGCGACAACTGCATCATCAGCTCCATGTTCTGCCTCCAGCAGCTGGCCTGCATCTGCTCCCTGGTCGCCTGCATCGTCGGCAACCAGGAGCTCTCCGAGGCTTCGCAGGCGATCTCCTGCGTCTCCGACACGGTCTACTGGACGGTTTGCTCCTGTATGCAGACGCAGCACAAGGTGGAGATGGACAAGAGGGACGGCAAGCTGGGCGGGGCTGCGATGACGGTCCCTCCGATGCAGCAGATGTCGCGCATCGATCAGCCGATGCCGCCTCAGGTCGGGTATGCGCCGCAGCCAGCGTCCAACAGGTAGTTCTGTGGGATCTTGGGC…
16-24 hai	TC243866	GATACTATGAAAGAGATCGGCGCGTCCTCCAAGTCCTCGGCGGTGTTCATCCCCCATGGCCCTGGCGCAGTGCGCGACATCGCCACACAGATCCGCGACGGTCTTCTTCAGGGCCAGTCTGCCTCTGACAACTAGCAGTTTGCTTCAGGGCCAGTCTGCCTCTGACAACTAGCAGTTTGCTTCAGGGCCAGTCTGCCTCTGACAACTAGCAGTTTGCTTCAGGGCCAGTCTGCCTCTGACAACTAGCAGTTTGCTTTGCCGGCATGAACTTTAAAAGCTGGCGGTGGTTTGTGGTTTGCTAGCTATTGCCTACAGTACTGTCTAATATGATGCATGCCGTATTATTAAGAACTTATATGGAACCATATGTGGATCGTGGCATGCCATGCCTTAGGTTGA…
16-24 hai	TC397596	CCTGCATCATGGGGCAGGTTGGCTTCATTGTGCCGAGGCTTGTTATTGGGCTCATCATTCAGCTTCTCTGCAGCTACAGCACCCTGCCTCTGTATGCAATTGTAACACAGATGGGGAGCTTCTACAAGAAGGAGATCTTCAATGAGCATGTGCAGCAGGGTGTCCTGGGTTGGGCTCAGAAGGCCAAGATGAAGAAGGGGTTCAAGAAGAACAATGGCGCGGCCCAATCGACGAGCCCCGTCGATTCTGCGGGGCCTTCTGCTAAGGTTGAAATGATAAAACGACCGGCGCGGGAAGGCAACGATGCTGGTGAAAGCATAGAATGATGTAGTATGGGTAGTGATTAGTGTTGTCTAGAGCAATGGCGTCTATGATGTCTATTTTGGTGCTGCAATGAAA…
16-24 hai	comp1859_c0_seq1	CCGACGCGGCCGCGTGCGAGGCGATGATCTCGTCGAGCTGCGGGTCCAGGGACGGCAGGATGAACCTGTTCCAGTTCGTCAGGTTCCTCGAGGACGGCCTCTGCTGACTGACCGACCGGCCTCTCTTTTTTGACCCGTTGCACGGTGCGCGGCTCGGCTGGCGCGGCAGAAGATGTGTGCGTGTGTGTGTGTGTGTGTGCTGGCGTTCTTGATTGTCCTGTTTTTCCTTCTGCGGCGCGCAGAGTTGGGGGTGGACGGACTGTGCAACAAATTAACGCACTAATTCTCGGGCTTATTAATGGAATCGAACTGATTTCGCCAATTGATCATAAATAAACTCTGGCGATCTCAGCTGCCTTGATTAAAAAAAAAAAAAAAAA
16-24 hai	GH206598	GGCTGAGCAAAGACCATGATATGATTGCTTACCTGGGAGACTTCGGGATTGCAAGATTTTTCCGTGATTCAAGGTTGACATCAAGAGGAGAGTCTAGTTCCAATGGTCTGAGGGGTACTATAGGGTATATCCCTCCAGAGTATGCTGGAGGTGGCCGCCCATCTACTTGTGGAGATGCATATAGTTTCGGGGTTCTACTCCTGGAGATGCTTACAGGCAAAAGACCAACAGATTCTATGTTTGGAAATGGAGTTAACATTATCAATTTCGTCGACAAGAACTTCCCAGAAAAACTATTTGACATCATCGATATTCCTCTCCAAGAAGAATGCAAGGCTTATACTACTCCAGGAAAGATGGTAACAGAAAACATGGTCTACCAATGCTTACTTTCTCTAG…
16-24 hai	TC450494	GACACCGTCGGTGGCTTGCAAGTTCAGAGAGATGGGAGATGGTACAATGTTCCAGCAAAGCCTCACACATTGCTGATTAACCTAGCAGACTGCCTAGAAATAATGAACAATGGAATCTTTACGAGCCCGGTTCACAGAGTGGTGACGAACGTCGAGAAGGATAGGCTTTCCTTGGCTGTGTTTTACGCCGTGGATGCAGAAACGATGTTGGAGCCAGCGCCCGGTTTGCTGGATGACAAGCGACCGCCAAGATATAAGAAAATGGTGGCCAAGGATTTTGTGGCTGGGCTCTTTGAACATTTCCGTCAAGGGAAGAGATTCATTGACACCCTGAAAATATAGGTTCGCTGTTTATTATGGAGCCGTAGAAGTGATTGCCATAAAGAATAAAGAGATGGT…
16-24 hai	comp4073_c0_seq1	TTTTTTTGATTTGAATACGCCTCCTCAACGACCAATGGTTAACAGCGATTCTGTGGAGCGGTTTTGCGAGAATAGTTAATAATGAGATCATCATTTTAGGAAATGATGCGGAACTGGGTAGTGATATTGATCCGGAAGAAGCTCAAAAGGCACTTGAAATAGCCGAAGCTAACTTGAGTAAAGCTGAGGGTACGAAAGATTTGGTTGAAGCGAAGCTCGCTCTCAGACGAGCTAGGATACGAATCGAGGCTGTCAATTGGATTCCCCCATCCAATTGAAGACAATCCAGTGGTTTATAGTTGATACAAAAAAAAAAAAAAA
16-24 hai	TC393108	AGGTGAGCGCCCAGCTCAAGTCGCAGGTGGCCGAGGTGAAGCTCGAGGCGGCCGGGGAGGGTGCTTGCGTGGCGAAGCTCAGGGTGGAGTACGAGAGGCTCGACGGCGGCGGCGCGCTGTCGGCGGAGGACCAGGCGACGCTCGCCGCGGGGTACCTCGACGTGCTCAAGATGGTCGAGGCTTACCTCGTCGCGCACCCCGCCGAGTACGCCTAATTAAACCAGCACGAGAAACATCAGAAATAAATCAATCTGCCTTTACAAGACAGAAAAATAAATCTACTATTGTGGCAAGTACATGCCTCTATTATGGTGAGTATATACCGGTGTTATTTGCTTCATGATCGACTTCGTGAGAATAATCGAGGGAGGATCTTTAGTACGTACAAAAAATTGTTTG…
16-24 hai	TC452276	ACCGTGCAACGACGACTGCGACGGTCTGACCTACACCAACCTCTTCGACGCCCTGGTCGACTCCATCTACGCCGCGCTGGAGGACGCCGATACGCCCGGGGTGAAGGTCGTCGTGTCCGAGAGCGGGTGGCCGTCGGCCGGCGGGTTCGGGGCGACGGCGCAGAACGCGCAGGCGTACAACCAGGGGTTGATCAAACATGTCGGCGGGGGCACACCCAAGAGGCCTGGGCCGTTGGAGACGTACATGTTTGCCATGTTCAACGAGAACCAGAAGACAGGGGACCCGACAGAGAACCACTTTGGGCTGTTCAATCCGGACAAGTCGCCGGCCTACTCCATTAGTTTCTGAGTGCGGTAAACGCTGGATATTTTGTGTTTGAAACTTTGAATAAGCTGCCT…
16-24 hai	TC381068	GTGTTCACCTCCGACATGGCGCTGGTCAAGAACAAGACGACGGCGGCCATCGTGAAGCGGTTCGCCGAGAGCAAGGACGCCTTCTTCGGGCAGTTCGCCAGGTCCATGGAGAAGCTCGCCAGGGTGCCCAAGCCGGCCGGCAACGTCGGCGAGATCCGGCGCTTCAGCTGCTTCAGGAGCAACGCCCAGCGTGCCGACGCTGCCGTCGACGCCGCCGGTGAGGAGGAGGAGGAGGGCTTCTCCGCCTCCGCTTGATCTGATGGTTCGGTCAAGTACTACCGTGAGTAAGATGGTCGTCGGCAGGCAGGCTAGCTACCAGTGCGTTGTGTTAGCGTGCATGCACGGCATGGCCGTAGGCCGTAGCGCCAATCGTGTTTGAGTTCTCGGCATGCTTCGTTT…
16-24 hai	comp10601_c0_seq1	TTCGTAAAATTTGTACAAAATGTCGACTGATTCGTAGGCGTGGACGAATTAGAGTCATTTGCTCTAATCCGAAGCATAAACAAAGACAGGGGTAATCTTTCGAAAAAGAACTTTACTTTCTAAAAAGTAAAAAAAAGTACCCGCGGAAATGTTCCAATTCCAAATAAAATAATTTCATTTAAAATAATTAAAGTAAAGGGTTTATTTTACCCTGAAACGGATATCTTTGTATCTTTTTTTCTTTTTTTTATTTCTAACTCATATTTATGAGATAATAAAATATGGCAAAAGCTATACCAAAAATTGGTTCACGTAAGAAAGTGCGTATTGGTTTACGTAGGAATGCACGTTTTAGTTTACGGAAGAGTGCACGTAGAAA
16-24 hai	comp72_c0_seq1	GTTTCAAGTGATGAGTCCATTGAGATGGCAAAGTCTCTGGCGTTGAAAGAAGGATTGCTGGTTGGGATCTCTTCTGGTGCTGCTGCAGCTGCAGCAATCAAGGTTGCTCAGAGGCCTGAAAATGCAGGGAAACTCTTTGTTGTTGTGTTCCCAAGCTTCGGAGAGCGCTACCTTTCGTCGGTGCTCTTCCACTCCATCAAGAAGGAGGCCGAGAGCATGGTGGTCGAGTGACTCTCGGGACTCGAGCGTGTGAAGCTGTTTTCTGAAGCCAAATCCCCCCGTTCAGAGGAGCCCTTCTACAGAAATAAATCTTTGGCGTCCCTGCTAGTGTTGGTCTGACATCAAGTCCTGTCAAGTTTTAATCCCACTTTGTGTTGGCCTTCTGGTGTTTAGCAATTT…
16-24 hai	comp64_c0_seq1	GGCCGGCTGCTTCACAGTAACCATACGACTGCAACAACGTTGTGGAGCAGGAGCTACCCTGCGGCGGCGTCCTCGTCTACCAGAGCTTTACCGCGAACGAAGAGGTTGCTGTATCTGCCGGGTCGCCCAGGTCCGTCTTCCACTGCTTCGAGGCCGAGAGTGTGCAGAGCCACCCTCTGGTCAAGGAAGGCAAGCTTGCCAACCTCCTCGCATGGCGGGCGGAGGAGGAGGACGCGGTGCTGTGCGAGTGATGCGATAATCTGCTGTCTCTGTTCCGTCTGTGGAATTTCTTTGACTGTTGTCGTTTGTCGTTTGGTTACTGTGAAGCAGCCGGCCAGGCTATTGCTCTCTGAATAAACTATTAGCTCTAGGTGGTTTGCTGCGTCTGCCACAATGAGC…
16-24 hai	TC433986	CTCCCGCCGGTGCTCGTGGTGGCGCCGGAGAGCGACGTGCTCCGCGACCGCGTGATGGGGTACGCCGCGAGGCTGAGGGAGATGGGGAAGGCCGTGGAGGTGGCCGGGTTCGCCGGAGAACAGCACGGGTTCTCTGTCCTCCGGCCGTTCGGCGAGGCGGCCAACGAGCTGATGCGTGTCCTCAAGCGGTTTGTGTACGCAGGTACCACACGTAATACGTCCACTGATGGTTGAAGTGTTTGGTGATCTCCTGATTCTCGTGTGGCAAATCGTTTGGATTTTTACTTACTTCAATAATGTAAATCCGGCCACGCAACCTAATGAACCATTTGATGGAAGAACTGCATTCTGGAAGAGGTCTGAAAAGTGAAAACCGTATGTGAGATGTTCTGTGTTGTC…
16-24 hai	comp1268_c0_seq1	CTGCGGGAAGTGCCTCCGGGTGACCAACCCGGCGACGGGGGCGCAGATCACGGCGAGGATCGTGGACCAGTGCGCCAACGGCGGGCTGGACCTGGGCTGGGACACCGTCTTCACCAAGATCGATACCAACGGGATCGGGTACCAGCAGGGCCACCTCAACGTCAACTACCAGTTCGTCGACTGCCGCGACTAGATTATATATCCGTCCATCAAAGCCTAGCTAGCTATGATAAGAATAAAAGGCTAGCTAGCTACGAGTAAGCTGAGCCTGGTCGATGTTGTTGAATAAAAGCTAGCACGTGATGCTGCATTGTATACGTGTATACAATACGTACATGGAATGAAATAAAGTGGATCAAATCAAACGGGTTATATATTCATGTGTGGGTTTTACTACAA…
16-24 hai	comp1098_c0_seq1	TTTTTTTTTTTTTTTTTGATTGTAAATAGTACTCTTTATTCCACGATGGCATATGGATTGCCATTTATTTGTAACGCGTGCATACACTGATGGATGTGGGACCTGCATACATCAAGCAAGCAACATCTAGCTAGCGAAGTTTCGCTGGGTGTAGCAGTCCAGGTTGCCTCCGGTGGCTCTGCCGAGTATGCTGCAGTAGCGCATGTAGTAGCCGATGCGATCGACGTTGGCATCGTTCTGGCCCATGCCGCACTCGAGCCCGCCGTTGATG
16-24 hai	comp7197_c0_seq1	CGCAGTAGGGACGACGGCGCCGATCGTCGACCGGTTCGCAGGCAGCCAGGACGCATTCTTCAAGGCCTTTGCGAATTCCATGATCAAGATGGGGAACATCAGGGTGATAACGGACCCCTCCAAGGGAGAAGTCCGGAAGCGTTGTGCATTTGTCAATTGAGGTTAGGGGGACACCACGTGCGGATATACAATACAAGTGTGGGTGTGGCATGGGAGATGTGCGTGTGATCATGGATGTAAGGATGAATTCATCTCTTATTTTTCAGCAATAATTGGTATGTGTGTCAACCAAATGTAAACATTTCGTGCATGCATGCTTGTTGTCGGATCGTGGAATAAAGTGTAAAAAGTCATTTCAATGTTTTCGTTCACACAGTGGAAAAGTGTTTGATTCTTACC…
16-24 hai	comp501_c0_seq1	CCTTCCTCGCGCTCCTCGAGGAGGTCTTCGCCGTCGTCTCCCGCCGGGCGCTGGAGCTCGACGAGGCGCGGCGGACGCGCAACGGCGGTGGCCACGACGGGGAGGCGCTGTCGCTGAGGGGCACCACGGTGGACCTGCACGACCCCATCATGGAGACCAGCGCCATGAAGAAGACCGCCTCCTCGCAGTGCTCCTGCTCGTGACCGGCGGCGACATGATCGACGACGTGCAATGATTCATACCGTATTACACCATGCGTTCCCGAAGACAGAACAAGTTTAGACATGTAAAGCATTTGTTGTACATACATTGTGATAAGAAATGGTTGGATTCATTTGCCTCTTCATCTGTGAGACTGTGAGATTGATCAGAACTTCTTTTCCTCCCAAAGATCATTCA…
16-24 hai	TC407651	AGAGCCGAACCGCATCGTTGACTGCCGGTCATACCCTCTATACCGGTTCGTTCGCAAGGAGCTGGGAACGGTGTACTTGACCGGAGAGAAGACACGGTCCCCCGGGGAGGAGGTGGACAAGGTGTTTGTTGCTATGAACCAGGGTAAGCACATCGACGCGCTGCTGGAGTGCCTCAAGGAGTGGAACGGCGAGCCCCTGCCTCTCTGCTAATCAGGGAGATGAAGAGAAGATGCTGTGCTTCAGGATTCTGAAGGCTCCCCTTGTTCTGAACTGATAATGCTACTGTTGTTTGATTTCGTTCTTTCTTTGTTTTTCCCCTCTTCTAAAACGTTGGTGCATGCAACGTTCTTCCGGAGCTAGAGGCCATTGCCAAAGATTGCACTCTGCAATACTTGTAG…
16-24 hai	comp944_c0_seq2	GGCCGGCGGTGCAGAGGGTCTGCAAGCATATGCCTACCGAGTTTAAGCTAGGTGCGCAGTACTAGATGTTTATGCACTCCGCGTGGGTGTGTGTCGTGTCGTGCCATGCCGGTGATGATTCCATTCAAGAGAAGAGACCTTCCGTCCGTGGGCGGGTGATTATCTGCCCGTCTAGTTCGATCGAGTATACGCTTTCAGTTTCAACAA
16-24 hai	comp6591_c0_seq1	TTGACGCCGACTACGTGAACACGGCCATGGAGCGCCTTGCCAAGGCGGACGTGAGGTATCGATTCGTCATCGACATCGGTAACACTCTTGACAAAGCCGCCGCCGCCGCCGAGTGACTCAGGGTCTCTGTTTTTGTCAATTTAATCTAAATTTATATTTTTATGTATGAAAGCGTACGCCCGCAGGTATAGGCGCTACTTGTATTGTATTTATATAAATTTATTATATGTGAAGGAAGACATCCTGCGTGCCATGATGCCGGTTGTGCTGTGTTAAAACCTCTTTGGTGTTGTCGTGTTTGTCTTGCTACATCTCGATCTGTGCTACTTGATTGCCTGGTGACTTTATTAATTTA
16-24 hai	TC440353	AGCCCCGGCGTGACCAACTACTTCTCCAGGTCCAAGAACCGCAAGGGGGAGGAGAGCACCGTGGTGCCTATCAGCCTGCCCAAGGACGCCATGGACAAGTTCCAGCTCGAGGTCGAAGGCCTCACCGCCGAGATCTAGCTGCGCGCGATCGAGCATCTGCCCACGTACGTACTGGTGCTGGTGCAGCCGCATATACTACAGAGCATACGTCGTCACGTATCACGTGTGCATCTACACTGTCCAACAATTTGTATGTAATTTCCATGCAAAAAATTGTAGTACTTGTATGTAATTTACTGGATCTACTATTAAGGAATGAAAGGTGTCCTCCTGACAAAAGGGGGGAAAAGAAAGATGAAAGGTGTGTTACTACTCCCTCCGGTCCTTTGTAGTTTGCAT…
16-24 hai	TC440245	ACGGGAACAGCTTTGAATCTTTCCTTATTGCTGTGATAAACCCCAACCAACAAGCGCTTGAGAACTGGGCTGGGCAGAATGGGGTCACTGGAAGTCTTGGCGGAACTATGCGAGAACGCGAAGACTAAAGAGCATTTTATAGCAGAACTCGCAAAGGCTGCAAAGGAGAAGAAGCTGAAAGGGTTTGAGTTCGTAAGGGCGGTCCATCTTGACGCGGTGCCGTTCGACATGGAGCGCGACCTCATCACCCCGACGTACAAGAAGAAACGGCCTCAGATGCTCAAGTACTACCAGGGAGCCATCGACGCGCTCTACAAGAGCTCGAAGTAGGAGTGCGGGCACTCTGAACAGCAGCGAAACGGTTTCTCGATCCTCGGCGCTTCCATCGAATCCTCGTGT…
16-24 hai	comp102_c0_seq1	TGTCCCTGCACACGGGTTTTATTCGACCGATTTGAATGATAGCATAGCAATAGGATTAGTAACGCACCAGAGATTTACGTAAATCTCTATAACTTGTTCGTGTGGCCATGTTTATTTTTTAATTCACATTAAAACTTTTCAACGAAAAGGTTGTGTACATCAGTCGAGATAGAGTCCGAGGGTACAACCTTCTTTCTGAAAAAAATGTGCCATTGACAATTATCAAATGAAATTGACATGAAAAATTAAACACAACTTGGAACAGACCCGGAGTTGACCTCACAAGCGGACGCACACATGCATCAAATTAAACCGACACGCTGACACCACGACGACCTTTGCTGAGAACTGCTCAATTAGCCGCTGCCGCCGAGCACGGACTTGAGCTTCTTCACCTGC…
16-24 hai	TC443937	TTGGTCTCTATGGTCGGCTACTCCCGATCACTACTGCCAACTTCAAAACTACCTGCACTACTTCTGCATATCGAGGCACACTTGTCCATAAGGTGCTTCAAGGTCAGTTCTTTGCTGCTGGCCGACAAGGTTCTCGGCGTGATAAAGGTGTGGTCCAACCTCCCTCAAAGCTTGTAAGAAATGTTGAGACTGTTGATCCTAAAGCGTATCAACTAAGACATGCAAGGCCTGGCACCCTATCCCTGTGTCTTGAGCAGAATGACGACGACGATAGTATCAAACTCAGTCCCAATTATCACAATGTTGAATTCCTGGTGACCACAGGGCCAGGGCCCTGTCCAGAGCTTGATGATCAGAACATTGTCTTTGGAACTGTATTAGAAGGAATGGACGTTATCA…
16-24 hai	comp3484_c0_seq1	CATGCCGATGCCACCGGCGGTCTATTCAACTTTGACCCCAAGACCGTTGACTGGGACGACTACTTCTTCAAGGTCCACATCCCTGGTGTCATGAAGTACGTCCTCAAGTGATGCACATTTGCTCCGATCTTTGCCCAGAAAGAATGGAGGAAATCAAATGAATGCTAGTCTGTGTCCACCATGTGTAATCTCGTTCTTAAGTGTGCGGTATTATTGTATGAGTATTGATTGTACTGCCATTGGAAATTTAACCAATGACTATGAGTATAAGATAAAATTACTTGCATTCTAGCCGGGGCCTCTGAAATGACAAGGTTCCTATGGAATTATGTTGGGAATTTTCTACTTTTCACAGTACTACCAAAAAACACAGCCAAAAAAAAAAAAAAAAAAAA
16-24 hai	TC412259	TAGTGAGGGTGGTCTCGATTACCTCGGCAACCCCAGCCTCGTCCACGCACAAAGCATCCTTGCTATTTGGGCATGCCAGGTTGTGCTCATGGGTGCCGTCGAGGGGTACCGCGTTGCCGGTGGCCCACTGAGTGAGATCGTCGACCCACTCTACCCAGGCGGCAGCTTCGACCCTCTTGGGTTGGCTGACGACCCTGAGGCATTCGCCGAGCTCAAGGTGAAGGAGATCAAGAACGGTCGCCTTGCCATGTTCTCAATGTTCGGCTTCTTTGTCCAAGCTATCGTCACGGGCAAGGGCCCACTCGAGAACCTCGCTGACCACATCGCCGACCCCGTCAACAACAATGCATGGGCATTTGCCACCAACTTTGTCCCCGGCAAGTAAGGTGTCTTGAGACT…
16-24 hai	comp28_c0_seq1	GGCCATCGTCACCGGCAAGGGCCCACTCGAGAACCTTGCCGACCACCTCTCCGACCCTGTCAACAACAACGCATGGGCGTTTGCCACAAACTTTGTTCCCGGCAAGTGAGGCGTTGGCTCTTGCTAGCTGCGAGTTGTAGCTACAAACTGCGGTGAACTGCACATATAATGTGTGGTTCAGA
16-24 hai	TC446821	AGATGTGTTCAGCTTTGGCGTCTTGGTCTTAGAGGTCGTCACTGGAAGAAGAAATGATGCATCACATAACATCGAGCAAGACATCGATCTCGTGAATCTTGTATGGGAGCACTGGAACAGGGGAAACGTCATCGAGATGATCGACCCCTCCCTGTGTAACCATCCTCCGGTCGACCAGATTCTGAAGTGCATCCACGTCGGGCTCCTGTGCGTGCAGAGGAAACCGGCGAGCAGGCCCACGATGTCGTCGGTAAATATCATGTTCAGCAGCCACACTGTCCGTCTCCCTTCTTTGTCGAGGCCGCCATTCTTCATCCAGGATATCAGTGTCAGTGAAAGCTGGACTGCTCATTCAGATGCATATCCACCAGGAGAAAATTCAACTGTGATGTCTTCCAA…
16-24 hai	CX626690	TCACCTATGGTTTAAGCACTAAAACCTTTGTGTGTGCCACTCCATGGGTTGGTTGGGATGCTCGTGCACGCCTGAGCAGCAACCTTTACCATCGTTTCAGGAAGGATGCCGGCATTGCAGATGTTTGCAAAGGACCGCATGTGCAGCGGCCGCTCGGTAGCTTCAGGTGGTATTCATGTTTGGCATATGCCAGCTCTGACCGAAATCTTTGGGGACGATTCTGTATTACAATTTGGTGGAGGAACTTTAGGACATCCTTGGGGGAATGCACCTGGTGCAGCAGCTAATCGAGTGGCTTTAGAAGCTTGTGTACAAGCTCGTAACGAAGGGCGTGATCTTGCTCGCGAAGGTAATGAAATTATCCGAGCAGCTTGCAAATGGAGTCCTGAACTAGCCGCA…
16-24 hai	TC460450	CGGCTTCATCGGCAAGCAGTTCTTCGGGCTCAAGCACCTGCCCAGGACCGGCTTCGACTACGACTTCTTCCTCTACCAGTGGGCCTTCGCCATCGCCGCCGCGGGCATCACGTCGGGCTCCATCGCCGAGCGGACCCAGTTCGTCGCCTACCTCATCTACTCCGCGTTCCTGACGGGGTTCGTCTACCCCGTGGTGTCGCACTGGTTCTGGTCCGCCGACGGCTGGGCCGGCGCCAGCCGCACGTCCGGCCCGCTGCTCTTCGGGTCCGGCGTCATCGACTTCGCCGGCTCCGGCGTCGTCCACATGGTCGGCGGCATCGCGGGGCTGTGGGGCGCGCTCATCGAGGGCCCCCGCATCGGGCGCTTCGACCACGCCGGCCGCTCCGTGGCGCTCAAGGG…
16-24 hai	comp2123_c0_seq1	GGCGTCCATCATACTGCATACACGGCACGGTGGACGAGCGAGCAGCGGGCAGCCAAGGCGCTGCTCGAGTTCAACACGAAGCTGGACGCCGTCGCGGAGGCCGTCAAGAAGAGGAACGCCGACGGCGCTCTGCGGAACCGGAACGGGCCCGTGGAGGTGCCCTACACGCTGCTCGCGCCGAGGGCCGACCCTGCGGCGCCACACGTCGGCGGGATTCCCAACAGCATCGCCGTTTGAGCAGCACGCTGCGTCCCCCGGCGCGTGTATGCAGTATGATGGACGCCAAAAGTGTAGACTTGGTCAATAATAAATAAAATAAATAAATAAATAAAAGAGCTCCCGGGATGATGGGGAAGTCCTTTGATAAAAAAAAAAAAAAAAA
16-24 hai	TC428171	ATCCTCGGCTTCCTACATCAGAATGGTACACCATCTGATAGAGAAGTGCATTTGCTTCAACCTCAACAAGGAGGGGTGCATGGAGGCCCTGGAGAAGCATGCCAAGATCAACCCGGTCGTCACTGCCACTGTGTGGAAAGAGCTGGAGAAGGAGAACAAGGAGTTCTTCGAGTCTTACAACAGGGACCGCGTGGAGCGGAACATCGAGGCGGCGACGATGGAGCGGATCCAGAAGATGCTCTCCGACGCGGCTGCCTCCAAGACCTCCGACGACGACGAGGGCTAGACGAAGGCTGCTGCTTATGTCCAAGCTCATGCGCATGCATCACCTCTAGCTAATTAATTGTATGAATAGCATGTCTTCCGTTAATTGGATCCATTATGTCTAGGAGGATCGAA…
16-24 hai	comp14083_c0_seq1	AAGGCCATTCTAACAGTTGACGACGAACAATTTCCAGATTGTCATCAACTTTTAAATGATTTTGCTGAGTCCGTCAAGCTTGTTAGGGATGCGGCTAGCCTCAAGACATTAACAACATCGATCCAGAATGACTGAATAAGAAATAATTGGATAGGTATACCATGTCAAGGTCACATATATATGTGATTAATAAAAGAAATGCATCTCTATTCACATGTAATATGTCTGTAATATTGATTATATGTGCATTTGTGTTTGTACTTTAATGTGTTGTTTATGTCGATCACTATAGATTTGCGTTCAAAAAAAAAAAAAAAA
16-24 hai	comp1503_c0_seq1	TTTTTTTTTCTTTTTTTTTTTTATCAAATTATCATATTTCTTATAACCGAATGAAGTTCTATCAAGTGGTCTCTCAAAATAAATACTCCCTCTGCAAAGAAAATACTGCTATAAGAAAGTGTATAAATCATGAATATCTTAACGGGCTTGAATTTCTTTATGGAGGGAGTACCTATTAAATGGAAGGAACGAAGAAAACTGGATAAATCACTACGCAGTATATCACTAGGCACTAGAACAGGTAATGCCATTACATTTCTGGCTCCCGGATAGAGTAACCATGCTGAAAGTTGAAAATAAACAAAGAATGAAGATCAGCAATCTTCAGCTGGCATGACTCAACTTCACAAAAAGATCAGCACAACACATCTATATGTACTATCAAGTAGTAGTATTAAC…
16-24 hai	TC400103	AAGGTTGGGTTCATCTTCCGTGAGCACAACGCATCCCCTGGGTACTATGATGGCCGGTACTGGACAATGTGGAAGCTGCCTATGTTCGGGTGCACCGACGCCACACAAGTGATCAACGAGGTGGAGGAGGTCAAGAAGGAGTACCCTGACGCGTATGTCCGCATCATCGGATTCGACACATGCGCCAGGTGCAGAGGGTCAAGCTCATTCGCCTTAAAGCCACCGGGCTTGCCAAGAGCCCGGCAAGGCCCTAAAAAGCTTCACTCTCCGACAGGGCCATATTATAATAGGGCCATTTGCAGTTTTGTGTCAACTACTGAACATTTGATTTAGGATTTTCCCCCTTGACCCATTTGAACTTCTCCTGATATACGCCTCAAATAATAATCTGTGAATCTG…
16-24 hai	comp32420_c0_seq1	GCCGCTCCTCAAGAAGTGGAGCGAGAGGTTCGCCGGCGTCCACGCAGTCAAGGCGCTCCTGCCGGAGACCGACGAGGTTGTCGGCTTCACAAGGTTCTTGCAGGCCAAGTTCGGCGTCGCGGGCGCAAATTAAGAGTCGTCGCCGCCAAGTATCCTAAGTGCATATGTATGTTTTTCTCTTTTTCTTAGAAGCATAATACAAACGCACACGCTGCACTAGGCGTATGCATATGTATGTTGGTCATGTGCCATGTTATTTTCTTGTGATTAAGATTTATGTACCTGAATCAACATGTGGTTG
16-24 hai	NP1677113	AACAACCTTTTCTTAAATCTAAGCAACCCTTTAGTAAATCCAAGCAAACTTTTAATAAATCCAAGCAACCCTTTCGTAAATCCAAGCAAACTTTTCGTAAATTCAAACAACCTTTTCGTAAATCTAAACAACCTTTTCGTAGGCGTCCCCGGATTGGCCCGGGAGATCGAATTGATTATAGAAACATGAGTTTAATTAATAGATTTATTAGTGAACAAGGAAAAATATTATCGAGACGAATAAATAGATTAACCTTGAAACAACAACGATTAATTACTCTTGCTATAAAACAGGCTCGTATTTTATCTTTTTTACCGTTTCGTAACTATGAGAACGAAAAACAATTTCAAGCCCAGTCAATTTCAATAATTACAGGTTCTAGACCCAGAAAAAATAGAC…
16-24 hai	TC406523	AAGAGATGGCTCCGCCCTGAGGTGTACCCGATCTTCGCGGCGACCGGCGTGGCCGTCTCCATCTGCGCCATGCAGCTCATCCGCAACATCACCACCAACCCGGAAGTCAGGGTGACCAAGGAGAACAGGGCGGCGGGGATCCAGGAGAACTTCGACGAGGGGAAGCGCTACTCGCAGCACGGCTTCAGGAAGTTCATCGACCGCCAGCGCCCCGAGATCATGCCGGCCATCAACAACTTCTTCTCCGACCCTCCCAAGTATTAGTTCAGTTCAGTTCAGGCAGGCCGCGCAATACCGCTCTGATGCACTGTTCGTTTCTTCCGAAGATTGCGCCCGGATTTTAGATGCTACCCATGTTGTTAGTCATAATTCGAATCATTTACATGCATGGCCATGGAT…
16-24 hai	BE213892	CAGTCGGCGATGACGACCTGCTTGGAGCAGGTGCCGCTGCGGGAGCCCACCTTCTCGATGTTCTTGACGACGTCCATGCCCTCGACGACCTCGCCGAAGACCACGTGCTTGCCGTCGAGCCAATTGCAGGGGACGGTGCAGATGAAGAACTGGGAGCCGTTGGTGTTGGGCCCGGCGTTGGCCATGGAGAGGATCCCTGGCTTGGTGTGCTTGTGGATGAACTTCTCGTCGGCGAACTTCTCGCCGTAGATGGACTCGCCGACGGTGCCGTTGCCCCTGGTGAAGTCGCCGCCCTGGCACATGAAGTCNGGGATGACGCCGGTGGACGAGCTGCCCTTGTAGTGCAGTGGGTTGCCGCTCTTGGCGACCCCTTCTCGCCGGGCAGAGCGCCGGAAGTGC…
16-24 hai	AU090099	AATTCGGCACGAGGCCTCGTGCCGAATTCGGCACGAGGGCTCCAGCTAGCCACCAATGGCCGCCGCACTGAGCCTCCGCGCGCCCTTCTCCGTGCGCGCTGTGGCGCCACCGGCGCCCCGCGTGGCCCTTGCGCCCGCGGCCCTCAGCCTCGCCGCCGCCAAGCAGGTGCGGGGAGCCAGGCTCCGCGCGCAGGCGACGTACAAGGTGAAGCTGGTGACGCCCGAGGGCGAGGTGGAGCTGGAGGTCCCCGACGACGTCTACATCCTGGACCAGGCCGAGGAGGAGGGCATCGACCTGCCCTACTCCTGCCGCGCCGGCTCCTGCTCCTNCTGCGCCGGCAAGTTGGTGTCCGGAGAGATCGACNGNTCCGACCAGAGCTTCTCGACGACNANCAGATG…
16-24 hai	TC395337	CCGAGACGTTCGCCAAGAACAGGGAGCTGGAGGTGATCCACTCGCGGTGGGCGATGCTCGGCGCCCTGGGGTGCGTGTTCCCGGAGATCCTGTCCAAGAACGGCATCAAGTTCGGCGAGGCCGTGTGGTTCAAGGCCGGCGTCCAGATCTTCTCCGAGGGCGGCCTCGACTACCTGGGCAACCCCAACCTGGTGCACGCGCAGAGCATCCTCGCCATCTGGGCGGTGCAGGTGGTGCTCATGGGCTTCATCGAGGGCCACCAACTTCGCCCCCGGAAGCTAAATGTGTTTAGCCGTCCGTCCGTCCGTCCGTCCATCGGACGAGATATGCATGTGTACTTGTACGTCGTGGATCAACGTGTAGCTGCACGTACTTTGTGTGTTTATTTGTACCATGATC…
16-24 hai	comp11332_c0_seq1	TGTGGCGTGAGGGGGGAGGCGTGGGCCACGGTGGCGCTGCCTGCGCCGGGATGCGGCGGCGGGAAGCTCGAGGCGGAGGTCGTGGTCGAGGTGAGCGGCGAGGACAGGCTGGTGGAGAAGGTGAGGATCGGGGTGTTGTTGGATTGTAGGTACGTGAGCGTCGACGCGGGGCTCAGATACTTGCAGCATTTCCTCTTGTAATACGTGTATATCTGCTGTGGAAGAGTACTTCGTGAAGATGGACTGGTGGCCATGGTTCTGTTTTAGCTTATCTGTTCGCATACGTGTTCGTGTTATAACCTGCAATCGTTGGAAACGCAATTCTTTGGGGGCTGCTCAGTCCATGATCGATTATGTGAGGGTAGGATCTTCACCAATTGTGTTTAAGAATGCTTGATT…
16-24 hai	comp13351_c0_seq1	CGTGCCATGATGTGATCACGGGGCTGTGGACTCCGACGGCCAGGGATAGCGCAGCCGGACGGGTACCCGGGTACGGTGTCATCACCAACGTCATCAACGGCGGGATCGAATGCGGCATGGGGCAGAACGACAAGGTGGCCGATCGGATCGGGTTCTACAAGCGCTAC
16-24 hai	TC431722	CAACCTTTTCTTAAATCTAAGCAACCCTTTAGTAAATCCCAAGCAAACTTTTAATAAATCCCAAGCAACCCTTTCGTAAATCCAAGCAAACTTTTCGTAAATTCAAGCAACCTTTTCGTAAATCTAAACAACCTTTTCGTAGGCGTCCTCGGATTGGCCCGGGAGATCGAATTGATTATAGAAACATGAGTTTAATTAATAGATTTATTAGTGAACAAGGAAAAATATTATCGAGACGAATAAATAGATTAACCTTGAAACAACAACGATTAATTACTCTTGCTATAAAACAGGCTCGTATTTTATCTTTCTTACCGTTTCGTAACTATGAGAACGAAAAGCAATTTCAAGCCCAGTCAATTTCAATAATTACAGGTTCTAGACCCAGAAAAAATAGAC…
16-24 hai	comp9650_c0_seq1	TAAGAATACACCATGAGATTCATGATTTCAATCCAAAAGGCCCAAATGCAAGCAATCCTCAATCATTTTTCATTTAAATTAAAGACACAAGGTATCGTGAAACGAATTGGGAAATTATAAAATGAGTATCCCTAAATAATGCACTCATTCGTTGGATAGAAAAATATGAACGGAAGTCAAAGAGCAAGCATCTAAAACCAACCCGCGTGGTGAGTGTGTACCGTGTAGTCCCCCTTGGCCTTCCACAAGCCGGCGCGCACATAGCGGTCACCACGCGTGATCTTCCTTACCACGGAGATGATGAGGCCGACGGCGTCGGTGAGCACGTCGGTGAGCATGGATCCCGCGCTCGCGGCACTTGGTGAGGTCGACGCGGTCGATCCCCATGGAGGACGCGAC…
16-24 hai	comp3629_c0_seq1	GAGAGCTTGGCGCAGGGGATGCTCGTGGCACCGCCGGACGAAAGAGCGAGGCCTGAGGACGGCGAGCAGAGCGGCGTCCAGACGCCGTTATGGAGCCAGAGCCACCTGTTCAACTAATTTAGCAGTGTAAAGCTGTATCATAGATAGCATCTTGTTCCTTCGTTGTACGCACTTCATTGTACTCACTCCGTTTGAAATTACTTGTCATAAAAATGAATGTATCTACAACTAAAATACATCTAGATACATTCATACCTGCGACAAGTAATTCAGAACGGAGGGA
16-24 hai	comp13479_c0_seq1	AGCCTGGTGAGCACTATGGCTGGAGATCTGCCCATGTCCAAGTGCATCAACGTGCTGGAGAATGAAGGTCTTCGCCTCATCAGCTCGTCCACTTCCGCATTCCAGAACAGGACGTTCTACAGCCTTCATCTTCAGAGAACCCAACGAACGATGAGCAAGGAGTGTCCAGCATTTTGTGAAGAACTGGAGAACCTCATGAAGCAAAAGGCAGGAATGCGTCTACATCACTAGTAGATTGTAGCACAATAATGGCGTATATTATCATACATGTTTAACCATGAACCAAAATGTATGTTGTATATATAAGAAAATGATCGAAGATAAATAGTATTGATGCATGC
16-24 hai	TC447662	AGATGTGTTCAGCTTTGGCGTCTTGGTCTTAGAGGTCGTCACTGGAAGAAGAAATGATGCATCACATAACATCGAGCAAGACATCGATCTCGTGAATCTTGTATGGGAGCACTGGAACAGGGGAAACGTCATCGAGATGATCGACCCCTCCCTGTGTAACCATCCTCCGGTCGACCAGATTCTGAAGTGCATCCACGTCGGGCTCCTGTGCGTGCAGAGGAAACCGGCGAGCAGGCCCACGATGTCGTCGGTAAATATCATGTTCAGCAGCCACACTGTCCGTCTCCCTTCTTTGTCGAGGCCGCCATTCTTCATCCAGGATATCAGTGTCAGTGAAAGCTGGACTGCTCATTCAGATGCATATCCACCAGGAGAAAATTCAACTGTGATGTCTTCCAA…
16-24 hai	TC374841	CAGCTGGTCCTCCGGTGGGGCCTCCAGAGGAACACGGTGGTCATCCCCAAGACCTCCAAGGTAGAGAGGCTGGAGGAGAACTTTGCGGTCTTCGACTTCGACATCTCCGTCGAGGACATGGAGAAGATCAAGGCCCTCGATCGCAACTACCGCACCAACCAGCCGGCCAAGTTCTGGGGCATCAATCTCTACGCTTGATTCCACTGCATGATTTGCTTCCCTGACATTACAACCAATAATATGGGAGCTTGTCATTAGTGTAAACGAACTTGAGTTGTAGATGATGTATTTGCAGCACAATTTATCAGTTCACCATTCTATTCGTGCTGAGTCATGCCCGGTTCATTCTCCCAGTATCTTCAGGAAAACCATACAAGGTTGAACTCCATTCAACAAATC…
16-24 hai	TC429713	GCACGCCGGACGCCTTCGACAACAAGTACTACTTCGACCTGATCGCGAGGCAGGGGCTGTTCAAGTCGGACCAGGGCCTCATCGACCACCCCACCACCAAGCGCATGGCCACCCGCTTCTCCCTCAACGAGGGCGCCTTCTTCGAGCAGTTCGCCAGGTCCATGACCAAGATGAGCAACATGGACCTCCTTACCGGCACCAAGGGCGAGATCCGGAACAACTGCGCCGCCCCCAACAGGCGTGTCCAGGACATCGAGACCGCCGCCACCCGCGACGAGGGGATCGCCGCCGACATGTGAGAGACATGTTCTATCGATGTAACGTAGTGTGAGTGAGTGATCGTTAAGCCGGTGTGTTTTAAACTTTTAATTAATTGTGCAAGCATGTTGTCTTAGTTAG…
16-24 hai	TC458754	CCCAACCTTCTGCCGCTTCTTGATCATGCCATAATAGCCGTGAAGGGAGATTGGAGCCATGAAGCATACCTACTTTTCCCTGTTCATCTGGATGGTACTTTGTTTGACAACGCTAACATCATGCTGTCCAGAAGGGAATTCTATTCCACAGCTGATGTTCTGCAAATATTCCAGCAGATGTGTGAAGGGCTGAAACACATGCACAGCTTTGATCCTCCATACGCTCATAATGATGTTAAGCCTGGTAATGTTCTTATAACCTGGCGTAAAGGACAAGCACCTGTTGCAACTTTAATGGATTTTGGAAGTGCAAGGCCTGCAAGAAAGGAAATCCGTTCTCGTTCTGAGGCACTACAGTTGCAGGAATGGGCCGCTGAGCATTGCTCTGCTCCTTACCGG…
16-24 hai	TC387965	GTTTGACCCGCTCGGCTACGGCACCGGCTCGCCCGAGAAGCTCAAGGAGCTCCGCACCAAGGAGATCAAGAATGGCCGCCTCGCCATGCTCGCCGTCATGGGCGCGTGGTTCCAGGCCGAGTACACCGGCACCGGCCCCATCGACAATCTCTTCGCTCACCTCGCCGACCCCGGCCACGCCACCATCTTCCGGGTACGCATATGATACACATTATATTACATTGGTACTATATATGTATGTATGATTTGGCTACTGATGTATGACCCTTTTTGGTGTTACGTTTCAGGCCTTCGCCCCCAAGTAAGGAACACGTTGGGAGTTAGCAACTAATCCGAGGAGTGTGCTACCACGGGGAAGAAGATCGCTGGTGGAACTTGACTTTTTTTTCCGTGGAAGTA…
16-24 hai	TC383048	GGAACGCTGATCCAAACATGGGGTCCTCAAGCCAGGCTTACTACCCGTCATGGGTGTACGACCGGCTGACTTGGGAATAAGCTGGTGAGATTTCTGATGTTGCTGCCGACATGCACGAGCTCGAGAAGAAACTATGCATTGTCGGATTGTGGTGCATTCAGATGAGGTCTCGTGATCGGCCAACGATGGGTGAGGTCATAGAGATTCTGGAGGCCGGGGCTGATGGCCTGCAGATGCCTTCGAGGCCGTTTTTCTGCGACGAAGGGCACATCCATGTGGAGGACTCTTACCAGTTCACTTCTGAGCTGACGGCGGTCTCAGAGGAAGATTTGACCACAGTGTCAGAGGAAGACAATATGTGAGGTATATATACAATTTGTGGTATTAATTTATTATGTG…
16-24 hai	TC438166	CCAACGTCATCAACGGCGGGATCGAGTGCGGCATGGGGCAGAACGACAAGGTGGCCGATCGGATCGGGTTCTACAAGCGCTATTGTGACATCTTCGGCATCGGCTACGGGAATAACCTCGACTGCTACAACCAATTGTCGTTCAACATTGGGCTCGCGGCACAGTGAGATAGTAAGACTATGGGTCCTCGATCTATGCATGTGTGGATGTGATCACGCATAAATAAATAATCTTGGTGATTACTTTATGACCAAATAAATGGATGACCAGACCTCCCACATGTGTAGTACATGTATGTCGATGCACGGAAAGGAATCACCTTTATTAAAAATATATTCTAGTTTATGCAGAAATATCTGCAAATATATATGTCGCCTACGGTCCATACTTGCTTGTCTT…
Figure S1	TC388092	CCTACTACCGCAACCTGGTCGCTAAGCGCGGCTTGCTGAACTCCGACCAGGTGCTCTTCAACGGCGGCTCCCAGGACGCGCTAGTGCGCCAGTACGTCGCTAACCCGGCGCTCTTCGCCTCCGACTTTGTGACGGCGATGATCAAGATGGGTAACATCAACCCGCTCACGGGAACCGCCGGCCAGATTAGGCGCAACTGCAGGGTCGTCAACAGCTGATCCGTCCATCGTCTCGCCATATGTGTTACAAATATATAGGCGTAAAATGTGTATGTAAAGTTAGGTTGGCTACGTACCAACCAGCTAGCATGCATGGCAGAATAAGAGCCGTTTGGTTCAGATAATGCCTGGGGGCTGGGATCCATAGGTAAGTAACCCTCAAGCTCCAGGGTTGTTAGGT…
Figure S1	TC378627	ACACGTTCGACAACGCCTACTACACCAACCTCGTGTCACAGAAGGGGCTCCTGCACTCGGACCAGGTGCTGTTCAACAACGACACCACCGACAACACCGTCCGGAACTTCGCGTCCAACCCGGCAGCGTTCAGCAGCGCGTTCACGACGGCCATGATCAAGATGGGCAACATCGCGCCGAAGACGGGGACGCAAGGGCAGATCAGGCTCAGCTGCTCCAGGGTGAACTCGTGATTGAATGACGAGCTACTACCTAATACCTGGTCGGCAGCGCTCGCCAGCACAGACACCTGATGAATGAATAAGGCCACAGAACCAATGGCCAATATAAATACCAGCACTTGAAATGTGTATTTTATGTACGAGCAGCAGCAAATCATGCATGCATCCACATATTATG…
Figure S1	comp7197	CGCAGTAGGGACGACGGCGCCGATCGTCGACCGGTTCGCAGGCAGCCAGGACGCATTCTTCAAGGCCTTTGCGAATTCCATGATCAAGATGGGGAACATCAGGGTGATAACGGACCCCTCCAAGGGAGAAGTCCGGAAGCGTTGTGCATTTGTCAATTGAGGTTAGGGGGACACCACGTGCGGATATACAATACAAGTGTGGGTGTGGCATGGGAGATGTGCGTGTGATCATGGATGTAAGGATGAATTCATCTCTTATTTTTCAGCAATAATTGGTATGTGTGTCAACCAAATGTAAACATTTCGTGCATGCATGCTTGTTGTCGGATCGTGGAATAAAGTGTAAAAAGTCATTTCAATGTTTTCGTTCACACAGTGGAAAAGTGTTTGATTCTTACC…
Figure S1	TC429713	GCACGCCGGACGCCTTCGACAACAAGTACTACTTCGACCTGATCGCGAGGCAGGGGCTGTTCAAGTCGGACCAGGGCCTCATCGACCACCCCACCACCAAGCGCATGGCCACCCGCTTCTCCCTCAACGAGGGCGCCTTCTTCGAGCAGTTCGCCAGGTCCATGACCAAGATGAGCAACATGGACCTCCTTACCGGCACCAAGGGCGAGATCCGGAACAACTGCGCCGCCCCCAACAGGCGTGTCCAGGACATCGAGACCGCCGCCACCCGCGACGAGGGGATCGCCGCCGACATGTGAGAGACATGTTCTATCGATGTAACGTAGTGTGAGTGAGTGATCGTTAAGCCGGTGTGTTTTAAACTTTTAATTAATTGTGCAAGCATGTTGTCTTAGTTAG…
Figure S1	comp4764	GGACCAGGTGCTGTTCAACAACGACACCACTGACAACACTGTCCGGAACTTCGCTTCGAACCCGGCAGCGTTCAGCAGCGCCTTCACGACCGCCATGATCAAGATGGGCAACATCGCGCCGAAGACAGGGACGCAGGGCCAGATCAGGCTCAGCTGCTCCAGGGTGAACTCATAATTGACAGACGAGTTACTGTCTACTAGTCAGCACCACACGTGAATGAATAAGACCACAGAACCAGTGGCCAATATGAATACCAGCTCTTTGAAAACTTGTAT
Figure S2	comp1098	TTTTTTTTTTTTTTTTTGATTGTAAATAGTACTCTTTATTCCACGATGGCATATGGATTGCCATTTATTTGTAACGCGTGCATACACTGATGGATGTGGGACCTGCATACATCAAGCAAGCAACATCTAGCTAGCGAAGTTTCGCTGGGTGTAGCAGTCCAGGTTGCCTCCGGTGGCTCTGCCGAGTATGCTGCAGTAGCGCATGTAGTAGCCGATGCGATCGACGTTGGCATCGTTCTGGCCCATGCCGCACTCGAGCCCGCCGTTGATG
Figure S2	comp13351	CGTGCCATGATGTGATCACGGGGCTGTGGACTCCGACGGCCAGGGATAGCGCAGCCGGACGGGTACCCGGGTACGGTGTCATCACCAACGTCATCAACGGCGGGATCGAATGCGGCATGGGGCAGAACGACAAGGTGGCCGATCGGATCGGGTTCTACAAGCGCTAC
Figure S2	TC438166	CCAACGTCATCAACGGCGGGATCGAGTGCGGCATGGGGCAGAACGACAAGGTGGCCGATCGGATCGGGTTCTACAAGCGCTATTGTGACATCTTCGGCATCGGCTACGGGAATAACCTCGACTGCTACAACCAATTGTCGTTCAACATTGGGCTCGCGGCACAGTGAGATAGTAAGACTATGGGTCCTCGATCTATGCATGTGTGGATGTGATCACGCATAAATAAATAATCTTGGTGATTACTTTATGACCAAATAAATGGATGACCAGACCTCCCACATGTGTAGTACATGTATGTCGATGCACGGAAAGGAATCACCTTTATTAAAAATATATTCTAGTTTATGCAGAAATATCTGCAAATATATATGTCGCCTACGGTCCATACTTGCTTGTCTT…
Figure S3	NP9351208	AACGACAACGGCAACGGCCTCACCTACACCAACCTCTTCGACGCCATGGTCGACGCTATGTACACGGCCATGGAGCAGGCGGGTGCGTCGGACGTGCCCATCGTGGTCTCGGAGAGCGGGTGGCCATCCGCCGGCGACGACCTGGCAACCCCCACCAACGCGCAGGCGTACAACCAGAACCTGATCGACCACGTCGGCAAAGGCACGCCCAAGAGGGCCGGGCCCCTGGAGACGTACATCTTCGCCATGTTCAACGAGAACCAAAAGGGAGGGCTCGAGACTGAGAGGAACTTCGGGTTGTTCAACGGCCCCGATAAGACGCCGGTGTACCCTATAAGGTTTACCAATTAGTTAAGACGACCGGACTATATCTTCATGTTTACAGGAGTACATACGTAC…
Figure S3	TC452276	ACCGTGCAACGACGACTGCGACGGTCTGACCTACACCAACCTCTTCGACGCCCTGGTCGACTCCATCTACGCCGCGCTGGAGGACGCCGATACGCCCGGGGTGAAGGTCGTCGTGTCCGAGAGCGGGTGGCCGTCGGCCGGCGGGTTCGGGGCGACGGCGCAGAACGCGCAGGCGTACAACCAGGGGTTGATCAAACATGTCGGCGGGGGCACACCCAAGAGGCCTGGGCCGTTGGAGACGTACATGTTTGCCATGTTCAACGAGAACCAGAAGACAGGGGACCCGACAGAGAACCACTTTGGGCTGTTCAATCCGGACAAGTCGCCGGCCTACTCCATTAGTTTCTGAGTGCGGTAAACGCTGGATATTTTGTGTTTGAAACTTTGAATAAGCTGCCT…
Figure S3	comp1934	AAAGGCACGCCCAAGAGGGCCGGGCCCCTGGAGACGTACATCTTCGCCATGTTCAATGAGAACCGAAAGGACGGGCCCGACACAGAGAGGAACTTTGGGCTGTTCAACGGCCCCGACAAGACGCCGGTGTACCCTATAAGCTTCACCAATTAGTTAAGAAGACGGCCGGACTATATTTTCGTGTACACAGGAGTACATACATATATATCTCTTACTACGGTCGATCTCAGTAAGCTGCGGAATAATTCGTGCAAGCACGTACTAGTATTTTACTAGATAATGTCATATGAATAAGAGCAATCCATTGTGTTTTCGAAATAAGGATAGTTTTCTCTCCACTAAAGAAGCGTAGTAAACTTGTGAAGTACAGCGTTTGT
Figure S3	comp2464	CTTATCAATGTACACACATAACGATATATGTCGATTAGAATCAACACGGAAATAAAATGTTGCTGAACATACAAGAGAAATGTTGCGTGTGGGAGTTTAGGATCGTGACTTATATGTCAGATCCGACGGCCAAAGAGGGGTTGATCCAGTGAAATTATTACCCAATCGGTACCTAGGGCTCGCCAAAAAGAAGTGGTAAAAGAAAGATCACAGTATTGCCAGTGTGCCTCTTATTATTTCTCCATTAAATAATTTGAGCGCTTTCGCCATTCAAATAATTTGGGACCTTTTCCGGCATCCATGCAAAGTAGTATGATGTTCGCATTCTACAGTAGAGGGAGCTTAATTATTTCAAGTACAGAGCCCGCAGTAGTTTATTTTAACTGAGCAAGGAAATGT…
Figure S4	comp1268	CTGCGGGAAGTGCCTCCGGGTGACCAACCCGGCGACGGGGGCGCAGATCACGGCGAGGATCGTGGACCAGTGCGCCAACGGCGGGCTGGACCTGGGCTGGGACACCGTCTTCACCAAGATCGATACCAACGGGATCGGGTACCAGCAGGGCCACCTCAACGTCAACTACCAGTTCGTCGACTGCCGCGACTAGATTATATATCCGTCCATCAAAGCCTAGCTAGCTATGATAAGAATAAAAGGCTAGCTAGCTACGAGTAAGCTGAGCCTGGTCGATGTTGTTGAATAAAAGCTAGCACGTGATGCTGCATTGTATACGTGTATACAATACGTACATGGAATGAAATAAAGTGGATCAAATCAAACGGGTTATATATTCATGTGTGGGTTTTACTACAA…
Figure S4	TC393108	AGGTGAGCGCCCAGCTCAAGTCGCAGGTGGCCGAGGTGAAGCTCGAGGCGGCCGGGGAGGGTGCTTGCGTGGCGAAGCTCAGGGTGGAGTACGAGAGGCTCGACGGCGGCGGCGCGCTGTCGGCGGAGGACCAGGCGACGCTCGCCGCGGGGTACCTCGACGTGCTCAAGATGGTCGAGGCTTACCTCGTCGCGCACCCCGCCGAGTACGCCTAATTAAACCAGCACGAGAAACATCAGAAATAAATCAATCTGCCTTTACAAGACAGAAAAATAAATCTACTATTGTGGCAAGTACATGCCTCTATTATGGTGAGTATATACCGGTGTTATTTGCTTCATGATCGACTTCGTGAGAATAATCGAGGGAGGATCTTTAGTACGTACAAAAAATTGTTTG…
Figure S4	TC397596	CCTGCATCATGGGGCAGGTTGGCTTCATTGTGCCGAGGCTTGTTATTGGGCTCATCATTCAGCTTCTCTGCAGCTACAGCACCCTGCCTCTGTATGCAATTGTAACACAGATGGGGAGCTTCTACAAGAAGGAGATCTTCAATGAGCATGTGCAGCAGGGTGTCCTGGGTTGGGCTCAGAAGGCCAAGATGAAGAAGGGGTTCAAGAAGAACAATGGCGCGGCCCAATCGACGAGCCCCGTCGATTCTGCGGGGCCTTCTGCTAAGGTTGAAATGATAAAACGACCGGCGCGGGAAGGCAACGATGCTGGTGAAAGCATAGAATGATGTAGTATGGGTAGTGATTAGTGTTGTCTAGAGCAATGGCGTCTATGATGTCTATTTTGGTGCTGCAATGAAA…
Figure S4	TC274970	CCGGCACCACCTCCACCGTTACAAGACCATAGCGCACGTCGGCGCCACCAGGGCGCTCTCCGACTCGGACTGCTCCGACACGGACGCCGAGGCGCAGACGAAGTACCTCATCCCGCCCACGAAGCAGAGGAAGCCTGGATTCGGAGGTCCGTGTGGACGTGGACGCCGCGACGCCGGATCACCGTGACAGCTTCTCCTTTCAGAGTCCGCCGCCTGCTCAGAATGCGATGGAGAAATGACCAAACGGGCGTAGGTCGTGCTTAGTATACTAATAGTATGTACTAATTCGTTATAGGTTAGAGGATCGGCAGGCCGTCGAGGTGGGTAGGCAACTTTACCGTGCATGTTTTCATTGTTTTGACTACAGATTAAGGTTGGTGTGCCATTTGGGGTGCATGA…
Figure S4	TC43866	AAAAAGCAGAGGAGAGGAAGCGGAGGCGACGATGTCGGCGATGACGGCGGCGGTGCCCTTCTGGCGCGCGGCGGGGATGACCTACATCGGCTACTCCAACGTCTGCGCGGCGCTGGTGCGGAGCTGCCTCAAGGAGCCCTTCAAGACCGAGGTCTCCTCCCGCGAGAAGGTCCACTTCTCCCTCTCCAAGTGGGCCGACGAGAAGCAGCAGAAGCCCACTGTGCGCACAGATGATGAATGAAGATCGGGTGCCATGGTGATGTTTTGAGAAGTTGTTGATTTATGGTCAGGGCTTAAGAACTTGAGAATAAATTCTTGCGGTGACAATGGATCTATTCCGATACTATGTTGTTATATTTACTAATTGCTCCTGTTCTACTTGATGAACCATGTGAAACT…
Figure S4	TC239676	TGAGCTGGAGCACGAAGCTGCAGGCGTTCGCCCAGAACTACGCCAACCAGAGGATCAACGACTGCAAGCTCCAGCACTCGGGCGGGCCGTACGGGGAGAACATCTTCTGGGGGTCGGCTGGCGCGGACTGGAAGGCATCGGACGCGGTGAACTCGTGGGTGAGCGAGAAGAAGGACTACGACTACGGCTCCAACACCTGCGCGGCGGGGAAGGTGTGCGGGCACTACACTCAGGTGGTGTGGCGCGCGTCGACCAGCATCGGCTGCGCTCGCGTCGTCTGCAACAACAACCGCGGCGTCTTCATCACCTGCAACTACGAGCCCCGCGGGAATATCATTGGACAGAAACCATACTAACCGTGATGCACGTCATCGTCTCTCGTCCCTAATCTCATGCACC…
Figure S4	TC241404	ATCCCGGTGGGTGGGGGCTTCGAGCTGGGCTCAGGCCAGACGTCGAGCATCAACGTGCCCGCCGGCACCCAAGCCGGAAGGATATGGGCACGCACCGGGTGCTCGTTCAATGGCGGTAGCGGGAGCTGCCAGACCGGCGACTGCGGCGGCCAGCTCTCATGCTCTCTCTCCGGGCGGCCACCAGCAACGCTGGCCGAGTTCACCATCGGCGGCGGCAGCACCCAGGACTTCTACGACATCTCGGTTATCGACGGCTTCAACCTTGCCATGGACTTCTCGTGCAGCACCGGCGACGCGCTCCAGTGCAGGGATCCCAGCTGCCCGCCGCCGCAAGCCTACCAACACCCCAACGACGTCGCCACACACGCCTGCAGTGGCAATAATAACTACCAGATCACC…
Figure S4	TC268959	GGCGGGCCCTACGGGGAGAACATCTTCTGGGGGTCGGCCGGCGCGGACTGGAAGGCGGCGGACGCGGTGAAGCTGTGGGTGGACGAGAAGAAGGACTACGACTACGGGTCCAACACCTGTGCAGGGGGGAAGGTGTGCGGGCACTACACGCAGGTGGTGTGGCGCGCGTCGACCAGCATCGGCTGCGCTCGCGTCGTCTGCAACAACAACGGCGGCGTCTTCATCACCTGCAACTACGAGCCCGCCGGGAATGTTGTTGGACAGAAACCATACTAAACTGTGATTGCTTTTCGCAGTACATATACATAGTCCAGTAGTCCCTCGTTCCTCACGTGCATGGGATTCATGCACGCTCGTATCTATAATTAGCTAGAGGGGCTGGGCGAGTAAATAAAAGGA…
Table 6	comp34182	GTTTGAGTCAGGGTTGCCGCCCTTTGGTGGCTCTGCTGCTCCACCAAAGACGCTTGTTAGTCTCCTCATGAACGTGCTCTTGCCACACCCCGAGTCTGCCGCCAGACCAATCACAATTGTCTGTGAGTCACCTGCTGAGCATGTT
Table 6	TC381193	GCATTTGATAAATTCGATGTTGACGGTGATGGCTATATCACATCTAATGAACTGAGAATGAATACAGGACTGAAGGGTTCTATTGACCCCCTCCTAGAGGAGGCTGATATTGACAAAGATGGCAAAATAAGCCTTGATGAATTTCGCAGGCTCTTGAAAACTGCAAGCATGAGTTCACGCAACCCAACTCCACGGAGTGTTTCCAAGTAATAGTTTTCATAGTTCGCATAACACCACCAAGTCTAGTGAGCGCTGAGATTTTCGTCGCCACATGTAATCAAAAGTGTTGCCAGAGGGGCTTCATGGTGTAAACTAATATTTTCTCGATATTATTGACTCATAATGTAGCATCAAAAGAGATACAAACACAATATAAACATACTTCTCTACACCAGAAAG…
Table 6	TC396141	GAACACAAAATGTTGTTGGATCGTATGGATACATAGCTCCAGAATATCTATACAGAGGTGAGATCTCCACCAAGTCAGACATATATAGTCTTGGCCTATTAATCTTGGAGACCACCACAGTTGAGAAAAATTGTTCCAACAACGAACCATCTGCGACGCAATTTATAAAAAGCGTACATGATAACTGGACGGATGAGCACATAGTGTCTCAGTGGCCACATCTTGATGGGGATCGCTTTCAGCAGATAAAAGTATGCATCAAAATTGGACTAGAATGTGTGGAGATCGATCGGCAGAAGAGACCTTCCATAGAAGAGATTGTCAATAGGCTCAACGGACTATGGTCAACTGGAAGTTGAATGCCATATGCGATCTCCAGTTTCCACGGAGCATGAAACT…
Table 6	comp13063	GGGGAACAACAAGTTCTCTGGCTCCCTACCAACATCGGCAACCGGGCTGCTGGTGTTTAGGGCGGCAAACAACCTGCTCTCCGGCGAGCTACCGGCGGACATGAGCAAGTTTGCCAAGCTTACACGTTTGGTATTGTCCGGCAACCAACTTGCTGGTGCCATACCATGATAACAACATCACTCAATTTGTTGCGGAAGCTCTCGGTACACTCAACTTGTGCACGATACGATTTGAAGTTCGTGAGGTGTAAGTTGTAACCAAACAGTTAAAGTTTAAAACAGATTTGGTGTATCGTGTTGAGCTAGAAAACCTATCTAGCAGGGCCGCGTGGTGTTGGGTCAAACAGTGGGCGAGTTGGATGCCAACTTCGTAACAAATTTTCAAATTCCCTGCAACAA…
Table 6	comp26144	AACCATTACAATCATTCAAAATTAAATATCAAAGCATCAAACAAACTTCTACAAAGTGCTAGTTACATCTTACAAGGATATAAAAGCATTAGAAGTCCAACTCAATTATTTTGGCACGGCATGCACCTTTGTCACCTTCCTCCGGAGAGATCAGAGATGACACCCGATGACACATATGACGTTACATTTTTGTTAAAAAACTCTGTGCTGTACATCTGCTCCAGCATGGTTGAGCCGAGGTACTCTGACGAAAATTCCGGGAGGGGCATGTCGCCGTCGAGGTACTGCATGACTTGTCGCATGGTT
Table 6	TC268869	AGAAGGAAGACCACATACTTAAAGCATTTGAATATTTTGATAAGGACCACAGCGGATACATAACAGTAGATGAGCTGGAAGAAGCTCTGAAGAAGTATGACATGGGGGATGATAAAACAATTAAAGATATCATTGCTGAAGTAGATACAGATCATGATGGAAGAATCAACTACCAGGAGTTTGTTGCCATGATGAGAAACAACAGCCCTGAGATTGTTCCAAATCGGCGGCGCATGTTCTAATTATCTTCTACTGTAACTTCTTGAATACCGCTTAGACATCTTCCTGGCCCCATTATCTTCCAAGAATACTTTCGAGGGATGTGTCATTTCGATGTTATTGTCCCTCATCTTTGGACTTGGTGTGTATTTCCTCGATCACATGATTGGTTCAGTTGCT…
Table 6	TC390977	GCCAACCCAGCTACGAGGATCACCATACCTGAGATAAAGAACCACCCATGGTTCCTCAAGAACCTCCCAGCTGACCTCATGGACGGTCCCACAGTGAGCAACCAGTATGAGGAGCCTGACCAGCCGATGCAGAACATGAACGAGATCATGCAGATAATGGCAGAGGCGACCATACCGGCGGCCGGCGCCCTCGGAATCAATAAGTTCCTGCCTGACGGCCTTGACCTCGACGACGACATGGACGACCTGGACTCGGACCTCGACATCGACATGGACAGCAGCGGGGAGATAGTATACGCCATGTAGTAAACCTGTGAATATCTGTATGTGCAGAAGCGGTATTTGTGGTCTTCCACCTTGTTTGCTTCTTGAACATACACCAGATTGAGTGCCATTTTG…
