# Supplementary material for: Microscopic and Molecular Characterization of the Prehaustorial Resistance against Wheat Leaf Rust (Puccinia triticina) in Einkorn (Triticum monococcum)
Source: Front Plant Sci. 2016 Nov 9;7:1668. doi: 10.3389/fpls.2016.01668 (PMC5101855; doi:10.3389/fpls.2016.01668)
Supplement: Supplementary file 8 [file Table_4.XLSX]

## Sheet: Table S5
Table S4: Gene ontology terms (GO-terms) and gene ontology vocabularies which were identified using "Blast2Go".
Go-term	Function	Go-vocabulary	Number of hits	0-8 hai	8-16 hai	16-24 hai	Go-vocabulary
GO:0046872	metal ion binding	F	63	9	34	20	C	Cellular components
GO:0016020	membrane	C	58	6	34	18	F	Molecular function
GO:0055114	oxidation-reduction process	P	57	8	26	23	P	Biological processes
GO:0016491	oxidoreductase activity	F	56	8	26	22
GO:0009507	chloroplast	C	54	1	25	28
GO:0009536	plastid	C	45	1	19	25
GO:0008152	metabolic process	P	34	7	17	10
GO:0020037	heme binding	F	33	6	18	9
GO:0005524	ATP binding	F	32	4	18	10
GO:0003824	catalytic activity	F	31	8	14	9
GO:0016787	hydrolase activity	F	30	5	18	7
GO:0005975	carbohydrate metabolic process	P	29	7	14	8
GO:0015979	photosynthesis	P	25	1	13	11
GO:0000166	nucleotide binding	F	24	2	15	7
GO:0005506	iron ion binding	F	22	2	15	5
GO:0016021	integral to membrane	C	21	3	11	7
GO:0009055	electron carrier activity	F	20	1	14	5
GO:0004497	monooxygenase activity	F	19	1	12	6
GO:0006412	translation	P	17	2	3	12
GO:0004553	hydrolase activity, hydrolyzing O-glycosyl compounds	F	16	3	8	5
GO:0004672	protein kinase activity	F	16	3	6	7
GO:0005840	ribosome	C	16	2	3	11
GO:0006468	protein phosphorylation	P	16	3	6	7
GO:0009535	chloroplast thylakoid membrane	C	16	1	12	3
GO:0016740	transferase activity	F	16	1	10	5
GO:0016772	transferase activity, transferring phosphorus-containing groups	F	16	3	6	7
GO:0016798	hydrolase activity, acting on glycosyl bonds	F	16	5	7	4
GO:0004601	peroxidase activity	F	15	4	5	6
GO:0006979	response to oxidative stress	P	15	4	5	6
GO:0016705	oxidoreductase activity, acting on paired donors, with incorporation or reduction of molecular oxygen	F	15	1	12	2
GO:0003735	structural constituent of ribosome	F	14	2	2	10
GO:0004674	protein serine/threonine kinase activity	F	14	3	5	6
GO:0009579	thylakoid	C	14	1	10	3
GO:0005622	intracellular	C	12	1	2	9
GO:0006810	transport	P	12		8	4
GO:0009765	photosynthesis, light harvesting	P	12		8	4
GO:0030529	ribonucleoprotein complex	C	12		3	9
GO:0003677	DNA binding	F	11	2	2	7
GO:0006952	defense response	P	11	4	4	3
GO:0003674	molecular function	F	8	1	4	3
GO:0004568	chitinase activity	F	8	2	3	3
GO:0008150	biological_process	P	8		4	4
GO:0008270	zinc ion binding	F	8	2	5	1
GO:0009523	photosystem II	C	8		5	3
GO:0016998	cell wall macromolecule catabolic process	P	8	2	3	3
GO:0005509	calcium ion binding	F	7	2	2	3
GO:0005737	cytoplasm	C	7		2	5
GO:0005739	mitochondrion	C	7		5	2
GO:0006811	ion transport	P	7		4	3
GO:0015992	proton transport	P	7		4	3
GO:0016829	lyase activity	F	7	1	1	5
GO:0017111	nucleoside-triphosphatase activity	F	7	1	6
GO:0006032	chitin catabolic process	P	6	2	1	3
GO:0009607	response to biotic stimulus	P	6	2	1	3
GO:0019843	rRNA binding	F	6	1		5
GO:0055085	transmembrane transport	P	6		5	1
GO:0003723	RNA binding	F	5			5
GO:0005634	nucleus	C	5			5
GO:0005886	plasma membrane	C	5		4	1
GO:0006355	regulation of transcription, DNA-dependent	P	5	1	2	2
GO:0009534	chloroplast thylakoid	C	5		4	1
GO:0015986	ATP synthesis coupled proton transport	P	5		4	1
GO:0016023	cytoplasmic membrane-bounded vesicle	C	5	1	3	1
GO:0019344	cysteine biosynthetic process	P	5		3	2
GO:0045261	proton-transporting ATP synthase complex, catalytic core F(1)	C	5		4	1
GO:0004867	serine-type endopeptidase inhibitor activity	F	4		4
GO:0005516	calmodulin binding	F	4	2	1	1
GO:0005576	extracellular region	C	4		3	1
GO:0006457	protein folding	P	4		2	2
GO:0006754	ATP biosynthetic process	P	4		4
GO:0008061	chitin binding	F	4	1	3
GO:0009637	response to blue light	P	4		3	1
GO:0009644	response to high light intensity	P	4		3	1
GO:0009744	response to sucrose stimulus	P	4		3	1
GO:0009853	photorespiration	P	4	1		3
GO:0010114	response to red light	P	4		3	1
GO:0010218	response to far red light	P	4		3	1
GO:0016757	transferase activity, transferring glycosyl groups	F	4	1	3
GO:0030247	polysaccharide binding	F	4	1	2	1
GO:0042777	plasma membrane ATP synthesis coupled proton transport	P	4		3	1
GO:0050832	defense response to fungus	P	4	1	1	2
GO:0000287	magnesium ion binding	F	3		1	2
GO:0003755	peptidyl-prolyl cis-trans isomerase activity	F	3		1	2
GO:0005215	transporter activity	F	3		3
GO:0006351	transcription, DNA-dependent	P	3			3
GO:0006508	proteolysis	P	3		3
GO:0006629	lipid metabolic process	P	3		2	1
GO:0006950	response to stress	P	3	1	2
GO:0008652	cellular amino acid biosynthetic process	P	3		2	1
GO:0009522	photosystem I	C	3	1	2
GO:0009626	plant-type hypersensitive response	P	3	1	1	1
GO:0009654	oxygen evolving complex	C	3	1	1	1
GO:0015031	protein transport	P	3		1	2
GO:0015977	carbon fixation	P	3			3
GO:0015991	ATP hydrolysis coupled proton transport	P	3		3
GO:0016126	sterol biosynthetic process	P	3		1	2
GO:0016702	oxidoreductase activity, acting on single donors with incorporation of molecular oxygen, incorporation of two atoms of oxygen	F	3		1	2
GO:0016706	oxidoreductase activity, acting on paired donors, with incorporation or reduction of molecular oxygen, 2-oxoglutarate as one donor, and incorporation of one atom each of oxygen into both donors	F	3			3
GO:0016747	transferase activity, transferring acyl groups other than amino-acyl groups	F	3		2	1
GO:0016820	hydrolase activity, acting on acid anhydrides, catalyzing transmembrane movement of substances	F	3		3
GO:0016984	ribulose-bisphosphate carboxylase activity	F	3			3
GO:0018298	protein-chromophore linkage	P	3		1	2
GO:0019253	reductive pentose-phosphate cycle	P	3			3
GO:0022857	transmembrane transporter activity	F	3		2	1
GO:0022900	electron transport chain	P	3		2	1
GO:0031640	killing of cells of other organism	P	3	1	1	1
GO:0033178	proton-transporting two-sector ATPase complex, catalytic domain	C	3		3
GO:0042651	thylakoid membrane	C	3		3
GO:0042742	defense response to bacterium	P	3	1	1	1
GO:0042973	glucan endo-1,3-beta-D-glucosidase activity	F	3	1	1	1
GO:0046034	ATP metabolic process	P	3		3
GO:0046914	transition metal ion binding	F	3	1	1	1
GO:0000226	microtubule cytoskeleton organization	P	2	1	1
GO:0000413	protein peptidyl-prolyl isomerization	P	2			2
GO:0003676	nucleic acid binding	F	2	1	1
GO:0003899	DNA-directed RNA polymerase activity	F	2			2
GO:0004066	asparagine synthase (glutamine-hydrolyzing) activity	F	2		2
GO:0004097	catechol oxidase activity	F	2	1		1
GO:0004124	cysteine synthase activity	F	2			2
GO:0004364	glutathione transferase activity	F	2		1	1
GO:0005525	GTP binding	F	2		1	1
GO:0005575	cellular component	C	2		1	1
GO:0005773	vacuole	C	2		1	1
GO:0005783	endoplasmic reticulum	C	2		2
GO:0005829	cytosol	C	2	1		1
GO:0006200	ATP catabolic process	P	2		2
GO:0006413	translational initiation	P	2		1	1
GO:0006520	cellular amino acid metabolic process	P	2	1	1
GO:0006529	asparagine biosynthetic process	P	2		2
GO:0006535	cysteine biosynthetic process from serine	P	2			2
GO:0006633	fatty acid biosynthetic process	P	2			2
GO:0006662	glycerol ether metabolic process	P	2		1	1
GO:0007264	small GTPase mediated signal transduction	P	2		1	1
GO:0008017	microtubule binding	F	2			2
GO:0008233	peptidase activity	F	2		2
GO:0008237	metallopeptidase activity	F	2		2
GO:0008762	UDP-N-acetylmuramate dehydrogenase activity	F	2		2
GO:0009058	biosynthetic process	P	2	1		1
GO:0009521	photosystem	C	2			2
GO:0009528	plastid inner membrane	C	2			2
GO:0009539	photosystem II reaction center	C	2		1	1
GO:0009570	chloroplast stroma	C	2			2
GO:0009611	response to wounding	P	2		2
GO:0009706	chloroplast inner membrane	C	2			2
GO:0009767	photosynthetic electron transport chain	P	2			2
GO:0010027	thylakoid membrane organization	P	2	1		1
GO:0010466	negative regulation of peptidase activity	P	2		2
GO:0015671	oxygen transport	P	2	1	1
GO:0015935	small ribosomal subunit	C	2		2
GO:0016168	chlorophyll binding	F	2	1	1
GO:0016301	kinase activity	F	2	1	1
GO:0016614	oxidoreductase activity, acting on CH-OH group of donors	F	2		2
GO:0016758	transferase activity, transferring hexosyl groups	F	2		2
GO:0016853	isomerase activity	F	2			2
GO:0016874	ligase activity	F	2		2
GO:0016887	ATPase activity	F	2		2
GO:0019684	photosynthesis, light reaction	P	2			2
GO:0019825	oxygen binding	F	2	1	1
GO:0022891	substrate-specific transmembrane transporter activity	F	2		2
GO:0030170	pyridoxal phosphate binding	F	2	1		1
GO:0030414	peptidase inhibitor activity	F	2		2
GO:0031408	oxylipin biosynthetic process	P	2			2
GO:0033855	nicotianamine aminotransferase activity	F	2	1		1
GO:0045454	cell redox homeostasis	P	2		2
GO:0046933	proton-transporting ATP synthase activity, rotational mechanism	F	2		1	1
GO:0046961	proton-transporting ATPase activity, rotational mechanism	F	2		1	1
GO:0050660	flavin adenine dinucleotide binding	F	2		2
GO:0051536	iron-sulfur cluster binding	F	2		2
GO:0051537	2 iron, 2 sulfur cluster binding	F	2		1	1
GO:0070981	L-asparagine biosynthetic process	P	2		2
GO:0016165	linoleate 13S-lipoxygenase activity	F	2			2
GO:0000151	ubiquitin ligase complex	C	1	1
GO:0000785	chromatin	C	1			1
GO:0000910	cytokinesis	P	1		1
GO:0003700	sequence-specific DNA binding transcription factor activity	F	1			1
GO:0003743	translation initiation factor activity	F	1			1
GO:0003984	acetolactate synthase activity	F	1			1
GO:0003999	adenine phosphoribosyltransferase activity	F	1		1
GO:0004014	adenosylmethionine decarboxylase activity	F	1			1
GO:0004096	catalase activity	F	1			1
GO:0004144	diacylglycerol O-acyltransferase activity	F	1			1
GO:0004176	ATP-dependent peptidase activity	F	1		1
GO:0004222	metalloendopeptidase activity	F	1		1
GO:0004372	glycine hydroxymethyltransferase activity	F	1			1
GO:0004386	helicase activity	F	1		1
GO:0004527	exonuclease activity	F	1	1
GO:0004650	polygalacturonase activity	F	1		1
GO:0004713	protein tyrosine kinase activity	F	1		1
GO:0004812	aminoacyl-tRNA ligase activity	F	1			1
GO:0004842	ubiquitin-protein ligase activity	F	1		1
GO:0004857	enzyme inhibitor activity	F	1	1
GO:0005053	peroxisome matrix targeting signal-2 binding	F	1	1
GO:0005198	structural molecule activity	F	1		1
GO:0005385	zinc ion transmembrane transporter activity	F	1		1
GO:0005618	cell wall	C	1		1
GO:0005694	chromosome	C	1			1
GO:0005747	mitochondrial respiratory chain complex I	C	1	1
GO:0005777	peroxisome	C	1			1
GO:0005901	caveola	C	1		1
GO:0005992	trehalose biosynthetic process	P	1		1
GO:0006096	glycolysis	P	1	1
GO:0006098	pentose-phosphate shunt	P	1		1
GO:0006168	adenine salvage	P	1		1
GO:0006334	nucleosome assembly	P	1			1
GO:0006397	mRNA processing	P	1	1
GO:0006406	mRNA export from nucleus	P	1			1
GO:0006418	tRNA aminoacylation for protein translation	P	1			1
GO:0006511	ubiquitin-dependent protein catabolic process	P	1	1
GO:0006544	glycine metabolic process	P	1			1
GO:0006557	S-adenosylmethioninamine biosynthetic process	P	1			1
GO:0006559	L-phenylalanine catabolic process	P	1			1
GO:0006563	L-serine metabolic process	P	1			1
GO:0006596	polyamine biosynthetic process	P	1			1
GO:0006597	spermine biosynthetic process	P	1			1
GO:0006605	protein targeting	P	1			1
GO:0006625	protein targeting to peroxisome	P	1	1
GO:0006631	fatty acid metabolic process	P	1			1
GO:0006635	fatty acid beta-oxidation	P	1	1
GO:0006730	one-carbon metabolic process	P	1			1
GO:0006813	potassium ion transport	P	1		1
GO:0006886	intracellular protein transport	P	1			1
GO:0006887	exocytosis	P	1			1
GO:0008033	tRNA processing	P	1	1
GO:0008295	spermidine biosynthetic process	P	1			1
GO:0008299	isoprenoid biosynthetic process	P	1		1
GO:0008380	RNA splicing	P	1	1
GO:0008483	transaminase activity	F	1	1
GO:0008519	ammonium transmembrane transporter activity	F	1			1
GO:0008757	S-adenosylmethionine-dependent methyltransferase activity	F	1		1
GO:0009060	aerobic respiration	P	1	1
GO:0009082	branched-chain amino acid biosynthetic process	P	1			1
GO:0009116	nucleoside metabolic process	P	1		1
GO:0009505	plant-type cell wall	C	1		1
GO:0009512	cytochrome b6f complex	C	1			1
GO:0009610	response to symbiotic fungus	P	1		1
GO:0009646	response to absence of light	P	1			1
GO:0009658	chloroplast organization	P	1			1
GO:0009690	cytokinin metabolic process	P	1		1
GO:0009698	phenylpropanoid metabolic process	P	1			1
GO:0009738	abscisic acid mediated signaling pathway	P	1		1
GO:0009741	response to brassinosteroid stimulus	P	1		1
GO:0009742	brassinosteroid mediated signaling pathway	P	1	1
GO:0009772	photosynthetic electron transport in photosystem II	P	1			1
GO:0009773	photosynthetic electron transport in photosystem I	P	1		1
GO:0009790	embryo development	P	1		1
GO:0009800	cinnamic acid biosynthetic process	P	1			1
GO:0009826	unidimensional cell growth	P	1	1
GO:0009877	nodulation	P	1		1
GO:0009941	chloroplast envelope	C	1			1
GO:0009965	leaf morphogenesis	P	1		1
GO:0010090	trichome morphogenesis	P	1			1
GO:0010109	regulation of photosynthesis	P	1			1
GO:0010155	regulation of proton transport	P	1			1
GO:0010181	FMN binding	F	1			1
GO:0010267	production of ta-siRNAs involved in RNA interference	P	1			1
GO:0010277	chlorophyllide a oxygenase [overall] activity	F	1		1
GO:0010333	terpene synthase activity	F	1		1
GO:0015035	protein disulfide oxidoreductase activity	F	1		1
GO:0015078	hydrogen ion transmembrane transporter activity	F	1			1
GO:0015079	potassium ion transmembrane transporter activity	F	1		1
GO:0015204	urea transmembrane transporter activity	F	1		1
GO:0015370	solute:sodium symporter activity	F	1		1
GO:0015696	ammonium transport	P	1			1
GO:0015934	large ribosomal subunit	C	1			1
GO:0016120	carotene biosynthetic process	P	1			1
GO:0016310	phosphorylation	P	1		1
GO:0016311	dephosphorylation	P	1			1
GO:0016558	protein import into peroxisome matrix	P	1	1
GO:0016567	protein ubiquitination	P	1		1
GO:0016616	oxidoreductase activity, acting on the CH-OH group of donors, NAD or NADP as acceptor	F	1			1
GO:0016639	oxidoreductase activity, acting on the CH-NH2 group of donors, NAD or NADP as acceptor	F	1		1
GO:0016707	gibberellin 3-beta-dioxygenase activity	F	1		1
GO:0016746	transferase activity, transferring acyl groups	F	1			1
GO:0016788	hydrolase activity, acting on ester bonds	F	1		1
GO:0016791	phosphatase activity	F	1			1
GO:0016831	carboxy-lyase activity	F	1			1
GO:0016841	ammonia-lyase activity	F	1			1
GO:0016876	ligase activity, forming aminoacyl-tRNA and related compounds	F	1			1
GO:0017004	cytochrome complex assembly	P	1			1
GO:0017038	protein import	P	1			1
GO:0018454	acetoacetyl-CoA reductase activity	F	1		1
GO:0019139	cytokinin dehydrogenase activity	F	1		1
GO:0019898	extrinsic to membrane	C	1	1
GO:0022625	cytosolic large ribosomal subunit	C	1			1
GO:0022626	cytosolic ribosome	C	1			1
GO:0030001	metal ion transport	P	1	1
GO:0030076	light-harvesting complex	C	1			1
GO:0030145	manganese ion binding	F	1			1
GO:0030154	cell differentiation	P	1		1
GO:0030599	pectinesterase activity	F	1	1
GO:0031012	extracellular matrix	C	1		1
GO:0031047	gene silencing by RNA	P	1			1
GO:0031492	nucleosomal DNA binding	F	1			1
GO:0031977	thylakoid lumen	C	1			1
GO:0032502	developmental process	P	1			1
GO:0032549	ribonucleoside binding	F	1			1
GO:0035725	sodium ion transmembrane transport	P	1		1
GO:0042254	ribosome biogenesis	P	1	1
GO:0042335	cuticle development	P	1		1
GO:0042744	hydrogen peroxide catabolic process	P	1			1
GO:0042761	very long-chain fatty acid biosynthetic process	P	1		1
GO:0043039	tRNA aminoacylation	P	1			1
GO:0043086	negative regulation of catalytic activity	P	1	1
GO:0043169	cation binding	F	1			1
GO:0043531	ADP binding	F	1		1
GO:0044237	cellular metabolic process	P	1		1
GO:0044267	cellular protein metabolic process	P	1		1
GO:0045156	electron transporter, transferring electrons within the cyclic electron transport pathway of photosynthesis activity	F	1			1
GO:0045158	electron transporter, transferring electrons within cytochrome b6/f complex of photosystem II activity	F	1			1
GO:0045548	phenylalanine ammonia-lyase activity	F	1			1
GO:0045703	ketoreductase activity	F	1		1
GO:0045735	nutrient reservoir activity	F	1			1
GO:0045893	positive regulation of transcription, DNA-dependent	P	1		1
GO:0046482	para-aminobenzoic acid metabolic process	P	1		1
GO:0046520	sphingoid biosynthetic process	P	1		1
GO:0046686	response to cadmium ion	P	1	1
GO:0046873	metal ion transmembrane transporter activity	F	1		1
GO:0046982	protein heterodimerization activity	F	1			1
GO:0046983	protein dimerization activity	F	1			1
GO:0048037	cofactor binding	F	1			1
GO:0048046	apoplast	C	1			1
GO:0048278	vesicle docking	P	1			1
GO:0048364	root development	P	1		1
GO:0051082	unfolded protein binding	F	1		1
GO:0051287	NAD binding	F	1			1
GO:0051301	cell division	P	1		1
GO:0051788	response to misfolded protein	P	1	1
GO:0052541	plant-type cell wall cellulose metabolic process	P	1			1
GO:0052546	cell wall pectin metabolic process	P	1			1
GO:0060918	auxin transport	P	1			1
GO:0071577	zinc ion transmembrane transport	P	1		1
GO:0071805	potassium ion transmembrane transport	P	1		1
GO:0071918	urea transmembrane transport	P	1		1
GO:0072488	ammonium transmembrane transport	P	1			1
GO:0080008	Cul4-RING ubiquitin ligase complex	C	1	1
GO:0080019	fatty-acyl-CoA reductase (alcohol-forming) activity	F	1			1
GO:0080129	proteasome core complex assembly	P	1	1
GO:0090471	9,15,9'-tri-cis-zeta-carotene isomerase activity	F	1			1
GO:0000786	nucleosome	C	1			1
GO:0035999	tetrahydrofolate interconversion	P	1			1
GO:0045017	glycerolipid biosynthetic process	P	1			1
GO:0050662	coenzyme binding	F	1		1
