# Supplementary material for: Microscopic and Molecular Characterization of the Prehaustorial Resistance against Wheat Leaf Rust (Puccinia triticina) in Einkorn (Triticum monococcum)
Source: Front Plant Sci. 2016 Nov 9;7:1668. doi: 10.3389/fpls.2016.01668 (PMC5101855; doi:10.3389/fpls.2016.01668)
Supplement: Supplementary file 9 [file Table_5.XLSX]

## Sheet: Table S2
Table S5: Exclusively in one of the accessions PI272560 and 36554 expressed genes matching the GO-terms ATP binding (GO:0005524) in combination with the serine/threonine kinase activity (GO:0004674) and/or kinase.
Annotation and calculation of tags per million by MACE									XBlast, annotation and mapping results using "Blast2Go"
Genotype	Database ID	Description	Database	E-value	Average of tpm			Length of sequences	Score	E Value Xblast	Name of best hit	GOs
PI272560	comp34182	Phosphoribulokinase (M. truncatula)	Trinity	7e-21	0.44	±	0.28	145	104.375	3.78e-25	Phosphoribulokinase, chloroplastic (Beta vulgaris subsp. vulgaris)	GO:0000165, GO:0009697, GO:0009862, GO:0010200, GO:0010310
	TC381193	Calcium-dependent protein kinase - (N. tabacum)	Poaceae	0.86	0.31	±	0.1	500	139.428	2.39e-38	Calcium-dependent protein kinase 28 (Aegilops tauschii)	GO:0005509, GO:0005886, GO:0006468
	TC396141	Serine/threonine protein kinase - (H. vulgare)	Poaceae	0.83	0.19	±	0.13	500	244.973	3.4e-77	Putative cysteine-rich receptor-like protein kinase 20 (Triticum urartu)	GO:0006468
36554	comp13063	Putative serine-threonine protein kinase (H. vulgare)	Trinity	5e-15	1.7	±	0.74	583	102.064	4.35e-22	Receptor-like protein kinase HSL1 (Aegilops tauschii)	GO:0016023, GO:0005886, GO:0006468, GO:0016021
	comp26144	Lectin receptor kinase (T. aestivum)	Trinity	3e-25	0.98	±	0.69	306	117.857	2.76e-28	Lectin receptor kinase (Triticum aestivum)	GO:0006468, GO:0016023, GO:0030246
	TC268869	Calcium-dependent protein kinase (A. thaliana)	HVGI.032411	0.89	0.16	±	0.03	500	166.777	1.42e-46	Calcium-dependent protein kinase 3 (Aegilops tauschii)	GO:0006468, GO:0005509, GO:0009651, GO:0010359, GO:0010119
	TC390977	Serine/threonine-protein kinase SAPK10 (O. sativa)	Poaceae	0.98	0.16	±	0.09	500	149.828	3.51e-40	Predicted protein (Hordeum vulgare subsp. vulgare)	GO:0009739, GO:0010119, GO:0006636, GO:0009414, GO:0040007
